# Supplementary material for: Spatial heterogeneity determines the gastrointestinal microbiome signatures and ecological processes that govern bacterial community assembly in sheep
Source: Microbiol Spectr. 2024 Dec 23;13(2):e01110-24. doi: 10.1128/spectrum.01110-24 (PMC11792493; doi:10.1128/spectrum.01110-24)
Supplement: Supplemental tables — Tables S1 to S18. [file spectrum.01110-24-s0001.xlsx]

## Sheet: title
Table S1 Diet information for animal experiments (air-dry basis).
Table S2 Gastrointestinal tract (GIT) sampling information.
Table S3 Bacterial diversity among 10 sheep gastrointestinal segments.
Table S4 Testing the significance of dissimilarity of community among the GIT regions.
Table S5 (1) Testing the significance of dissimilarity of community among the GIT regions; (2) Testing the significance of dissimilarity of community among the GIT regions.
Table S6 Testing the significance of dissimilarity of community among the GIT regions.
Table S7 The average abundance of bacteria at the phylum level in the ten GIT regions of sheep.
Table S8 The average abundance of bacteria at the genus level in the ten GIT regions of sheep.
Table S9 Total Taxa, Shared Taxa, and Unique Taxa of Bacterial Genera in the Ten Gastrointestinal Tract Regions of Sheep.
Table S10 Total Taxa, Shared Taxa, and Unique Taxa of Bacterial Genera in the four-chambered stomach, small intestine and large intestine of Sheep.
Table S11 Unique functions of the 10 sheep GIT microbiome.
Table S12 Importance of Bacterial Genera for Each enterotypes.
Table S13 The topological properties of the cooccurrence networks.
Table S14 the key taxa (highly connected taxa) in the 10 co-occurrence networks.
Table S15 the positive and negative correlations between genera in each network.
Table S16 Potential sources of each bacteria (The contribution of the upstream GIT region to the bacterial source in the downstream GIT region).
Table S17 10 sheep GIT region niche breadth of the bacterial communities.
Table S18 The percentage of turnover in sheep rumen bacterial community assembly.

## Sheet: Table S1
Table S1 Diet information for animal experiments (air-dry basis).
Ingredient composition (% as fed)		Chemical composition
Corn	32.5	Dry matter (DM) [%]	88.78
Corn germ meal	18	Crude protein (CP) [%]	13.09
Corn stalks	12	Digestible energy [MJ/kg]	11.11
Corn hulls	11.2	Neutral detergent fiber (NDF) [%]	27.08
Corn cob	8	Acid detergent fiber (ADF) [%]	13.99
Soybean meal	5	Crude fiber (CF) [%]	9.78
Cotton meal	5
Molasses	3.3
Bentonite	1.5
Baking soda	1
Stone powder	0.8
Expanded Urea	0.5
Premix	0.5

## Sheet:  Table S2 
Table S2 Gastrointestinal tract (GIT) sampling information
Animal_ID	rumen	reticulum	omasum	abomasum	duodenum	jejuni	ileum	cecum	colon	rectum
Sheep_1	TRUE	TRUE	TRUE	TRUE	TRUE	TRUE	TRUE	TRUE	TRUE	FLASE
Sheep_2	TRUE	TRUE	TRUE	TRUE	TRUE	TRUE	TRUE	TRUE	TRUE	FLASE
Sheep_3	TRUE	TRUE	TRUE	TRUE	TRUE	TRUE	TRUE	TRUE	TRUE	FLASE
Sheep_4	TRUE	TRUE	TRUE	TRUE	TRUE	TRUE	TRUE	TRUE	TRUE	TRUE
Sheep_5	TRUE	TRUE	TRUE	TRUE	TRUE	TRUE	FLASE	TRUE	TRUE	TRUE
Sheep_6	FLASE	TRUE	TRUE	TRUE	TRUE	TRUE	FLASE	TRUE	TRUE	FLASE
Sheep_7	TRUE	TRUE	TRUE	TRUE	TRUE	TRUE	TRUE	TRUE	TRUE	TRUE
Sheep_8	TRUE	TRUE	TRUE	TRUE	TRUE	TRUE	FLASE	TRUE	TRUE	TRUE
Sheep_9	TRUE	TRUE	TRUE	TRUE	TRUE	TRUE	TRUE	TRUE	TRUE	TRUE
Sheep_10	TRUE	TRUE	TRUE	TRUE	TRUE	TRUE	TRUE	TRUE	TRUE	TRUE
Sheep_11	TRUE	TRUE	TRUE	TRUE	TRUE	TRUE	TRUE	TRUE	TRUE	FLASE
Sheep_12	TRUE	TRUE	TRUE	TRUE	TRUE	TRUE	TRUE	TRUE	TRUE	TRUE
Sheep_13	TRUE	TRUE	TRUE	TRUE	TRUE	TRUE	FLASE	TRUE	TRUE	FLASE
Sheep_14	TRUE	TRUE	TRUE	TRUE	TRUE	TRUE	FLASE	TRUE	TRUE	FLASE
Sheep_15	TRUE	TRUE	TRUE	TRUE	TRUE	TRUE	FLASE	TRUE	TRUE	TRUE
Sheep_16	TRUE	TRUE	TRUE	TRUE	TRUE	TRUE	TRUE	TRUE	TRUE	TRUE
Sheep_17	TRUE	TRUE	TRUE	TRUE	TRUE	TRUE	TRUE	TRUE	TRUE	TRUE
Sheep_18	TRUE	TRUE	TRUE	TRUE	TRUE	TRUE	TRUE	TRUE	TRUE	TRUE
Sheep_19	TRUE	TRUE	TRUE	TRUE	TRUE	TRUE	FLASE	TRUE	TRUE	TRUE
Sheep_20	TRUE	TRUE	TRUE	TRUE	TRUE	TRUE	TRUE	TRUE	TRUE	TRUE
Sheep_21	TRUE	TRUE	TRUE	TRUE	TRUE	TRUE	TRUE	TRUE	TRUE	TRUE
Sheep_22	TRUE	TRUE	TRUE	TRUE	TRUE	TRUE	TRUE	TRUE	TRUE	FLASE
Sheep_23	TRUE	TRUE	TRUE	TRUE	TRUE	TRUE	TRUE	TRUE	TRUE	TRUE
Sheep_24	TRUE	TRUE	TRUE	TRUE	TRUE	TRUE	FLASE	TRUE	TRUE	FLASE
Sheep_25	TRUE	TRUE	TRUE	TRUE	TRUE	TRUE	TRUE	TRUE	TRUE	TRUE
Sheep_26	TRUE	TRUE	TRUE	TRUE	TRUE	TRUE	TRUE	TRUE	TRUE	TRUE
Sheep_27	TRUE	TRUE	TRUE	TRUE	TRUE	TRUE	TRUE	TRUE	TRUE	TRUE
Sheep_28	TRUE	TRUE	TRUE	TRUE	TRUE	TRUE	TRUE	TRUE	TRUE	FLASE
Sheep_29	TRUE	TRUE	TRUE	TRUE	TRUE	TRUE	TRUE	TRUE	TRUE	TRUE
Sheep_30	TRUE	TRUE	TRUE	TRUE	TRUE	TRUE	TRUE	TRUE	TRUE	TRUE
Sheep_31	TRUE	TRUE	TRUE	TRUE	TRUE	TRUE	TRUE	TRUE	TRUE	TRUE
Sheep_32	TRUE	TRUE	TRUE	TRUE	TRUE	TRUE	TRUE	TRUE	TRUE	TRUE
Sheep_33	TRUE	TRUE	TRUE	TRUE	TRUE	TRUE	FLASE	TRUE	TRUE	FLASE
Sheep_34	TRUE	TRUE	TRUE	TRUE	TRUE	TRUE	TRUE	TRUE	TRUE	TRUE
Sheep_35	TRUE	TRUE	TRUE	TRUE	TRUE	TRUE	FLASE	TRUE	TRUE	TRUE
Sheep_36	TRUE	TRUE	TRUE	TRUE	TRUE	TRUE	TRUE	TRUE	TRUE	TRUE

## Sheet:  Table S3
Table S3 Bacterial diversity among 10 sheep gastrointestinal segments
GIT	Sample_ID	Richness	Shannon	Simpson	Pielou	Chao1	ACE	goods_coverage
rumen	rumen1	577	4.55315	0.945327	0.716146	579.758	580.602	0.999618
rumen	rumen2	608	4.62492	0.94826	0.721496	612.026	613.447	0.999509
rumen	rumen3	812	5.46171	0.990926	0.815241	818.132	819.612	0.999291
rumen	rumen4	761	5.64494	0.992729	0.850829	762.941	764.004	0.999673
rumen	rumen5	654	5.26897	0.985691	0.812724	657	657.186	0.999645
rumen	rumen7	611	4.83264	0.973503	0.753324	618.63	621.233	0.999264
rumen	rumen8	809	5.73523	0.993909	0.856541	818.486	816.501	0.999264
rumen	rumen9	746	5.24658	0.982372	0.793167	749.958	751.398	0.999455
rumen	rumen10	662	5.0836	0.980254	0.782662	666.038	665.729	0.999591
rumen	rumen11	752	5.00093	0.97291	0.755115	754.894	756.477	0.999536
rumen	rumen12	672	5.26011	0.981791	0.807972	679.125	677.454	0.999482
rumen	rumen13	673	5.11035	0.982433	0.784789	676.158	677.385	0.999564
rumen	rumen14	830	5.33284	0.986719	0.793409	840.918	842.358	0.998991
rumen	rumen15	721	5.37236	0.989555	0.816388	730.894	731.582	0.999155
rumen	rumen16	763	5.5748	0.991491	0.839925	775.303	772.021	0.999209
rumen	rumen17	782	5.43265	0.985391	0.815486	790.163	790.539	0.999264
rumen	rumen18	891	5.68475	0.991314	0.836934	895.026	895.259	0.999509
rumen	rumen19	883	5.35954	0.986361	0.790105	893.259	892.89	0.999045
rumen	rumen20	725	5.33719	0.985398	0.810363	730.676	730.762	0.999427
rumen	rumen21	700	5.3628	0.987893	0.818613	703.3	702.474	0.999673
rumen	rumen22	862	5.61328	0.991431	0.830459	867.372	867.866	0.9994
rumen	rumen23	854	5.54183	0.991335	0.82102	861.56	862.12	0.999236
rumen	rumen24	610	5.10789	0.981403	0.796433	612.844	613.989	0.999618
rumen	rumen25	843	5.40598	0.985792	0.802435	849.444	851.861	0.999209
rumen	rumen26	892	5.752	0.994051	0.846696	900.611	900.471	0.999155
rumen	rumen27	607	5.09468	0.984002	0.794984	615.25	613.735	0.9994
rumen	rumen28	708	5.15431	0.978996	0.785425	709.784	710.705	0.999673
rumen	rumen29	621	4.84033	0.976361	0.752618	623.333	624.89	0.999618
rumen	rumen30	666	5.25311	0.985519	0.80801	675.625	672.065	0.9994
rumen	rumen31	590	4.46317	0.945819	0.699544	594.286	594.289	0.999564
rumen	rumen32	673	5.21588	0.987188	0.800996	679.487	680.352	0.999373
rumen	rumen33	588	4.72602	0.97226	0.741136	593.464	592.773	0.999509
rumen	rumen34	675	5.24057	0.985962	0.804421	679.935	679.935	0.999509
rumen	rumen35	746	5.53168	0.991302	0.836268	756.156	754.572	0.999291
rumen	rumen36	668	5.12107	0.982787	0.787338	671.317	672.956	0.999536
omasum	omasum1	504	4.64852	0.965673	0.747042	504.84	505.65	0.999809
omasum	omasum2	602	4.76946	0.966994	0.745198	608.577	607.616	0.999482
omasum	omasum3	619	5.30902	0.989507	0.825908	621.5	621.208	0.999727
omasum	omasum4	692	5.30809	0.98572	0.811685	698	698.472	0.999427
omasum	omasum5	530	4.82824	0.970164	0.769701	530.462	530.743	0.999891
omasum	omasum6	555	4.90198	0.980524	0.775757	555.789	556.324	0.999836
omasum	omasum7	560	5.04392	0.984792	0.797087	561.312	561.369	0.999809
omasum	omasum8	800	5.50705	0.990761	0.82384	808.333	806.724	0.999318
omasum	omasum9	580	4.64917	0.959815	0.730653	583.9	583.074	0.999645
omasum	omasum10	639	5.29874	0.988465	0.82025	640.154	640.03	0.999836
omasum	omasum11	669	4.90338	0.972353	0.753695	671.516	672.244	0.999645
omasum	omasum12	552	4.39576	0.946332	0.696242	553.5	554.24	0.999755
omasum	omasum13	695	5.06755	0.975159	0.774391	699.387	699.575	0.999536
omasum	omasum14	781	5.30998	0.984456	0.797226	786.75	788.157	0.999345
omasum	omasum15	554	4.72238	0.974347	0.747548	557.255	559.831	0.999509
omasum	omasum16	577	4.92887	0.980906	0.775243	580.25	581.131	0.999618
omasum	omasum17	563	4.68745	0.971114	0.74013	566.5	566.708	0.999618
omasum	omasum18	417	2.71449	0.69777	0.449933	420.12	420.585	0.999645
omasum	omasum19	643	4.98346	0.973154	0.770701	644	644.998	0.999782
omasum	omasum20	553	5.03844	0.983684	0.797807	555.045	555.327	0.999727
omasum	omasum21	653	5.18845	0.984933	0.800492	655.516	656.268	0.999645
omasum	omasum22	597	4.83489	0.965994	0.756406	599.2	600.157	0.999673
omasum	omasum23	734	4.81263	0.967245	0.729352	737.519	739.571	0.999455
omasum	omasum24	712	5.43005	0.988482	0.826734	716.135	717.441	0.999509
omasum	omasum25	555	4.4862	0.952667	0.709958	560.913	559.951	0.999536
omasum	omasum26	504	5.13335	0.988507	0.824955	504.045	504.411	0.999945
omasum	omasum27	550	4.96491	0.979779	0.786843	551.235	551.623	0.999809
omasum	omasum28	637	5.20875	0.984696	0.806711	644.286	641.55	0.999509
omasum	omasum29	659	4.3042	0.944492	0.663131	662.276	665.021	0.999455
omasum	omasum30	758	4.81001	0.971599	0.725416	767.048	769.131	0.999073
omasum	omasum31	698	5.48259	0.991357	0.837265	699.037	699.837	0.999782
omasum	omasum32	576	5.09719	0.986455	0.801936	579.792	579.734	0.999618
omasum	omasum33	511	4.78693	0.978132	0.767583	512.312	512.361	0.999809
omasum	omasum34	534	4.8801	0.982274	0.777037	535.105	535.559	0.999809
omasum	omasum35	684	5.42666	0.989077	0.831296	685.167	685.647	0.999782
omasum	omasum36	489	4.26084	0.948737	0.68808	490.565	491.365	0.999755
ileum	ileum1	982	4.77516	0.955409	0.693098	995.986	996.28	0.998746
ileum	ileum2	1030	5.48283	0.985995	0.79034	1042.94	1045.09	0.998746
ileum	ileum3	982	5.11076	0.961191	0.741809	988.519	991.219	0.9991
ileum	ileum4	658	3.378	0.81747	0.520557	667.901	671.241	0.998964
ileum	ileum7	661	4.3353	0.956818	0.667611	671.439	672.594	0.999045
ileum	ileum9	721	3.71649	0.875936	0.564761	727.739	730.213	0.999155
ileum	ileum10	1050	5.35804	0.979397	0.770215	1059.15	1059.5	0.999045
ileum	ileum11	589	3.91287	0.893479	0.613453	594.5	596.3	0.999373
ileum	ileum12	916	4.4365	0.928641	0.650511	928.379	932.874	0.998664
ileum	ileum16	343	3.65533	0.928418	0.626156	346.792	347.046	0.999618
ileum	ileum17	961	5.18103	0.974046	0.754375	967.881	968.985	0.999209
ileum	ileum18	837	4.88201	0.972036	0.725429	843.818	843.501	0.999318
ileum	ileum20	1125	5.83694	0.988106	0.830818	1130.51	1131.57	0.999291
ileum	ileum21	870	4.6047	0.948156	0.680314	878.08	882.279	0.998964
ileum	ileum22	978	5.81365	0.993147	0.844331	984.171	983.428	0.999373
ileum	ileum23	719	4.10311	0.878063	0.623775	722.887	726.436	0.999345
ileum	ileum25	1018	4.81718	0.940431	0.695561	1026.93	1029.79	0.998936
ileum	ileum26	710	4.18947	0.94643	0.638127	715.959	719.436	0.999182
ileum	ileum27	753	4.49961	0.967556	0.679283	780.018	773.632	0.998473
ileum	ileum28	1234	5.97968	0.993857	0.840076	1244.42	1247.56	0.998773
ileum	ileum29	801	4.30111	0.952962	0.643314	816.659	820.311	0.998555
ileum	ileum30	352	2.59981	0.810662	0.443379	355.558	357.875	0.999509
ileum	ileum31	472	3.35894	0.894568	0.545549	480.638	481.914	0.999209
ileum	ileum32	980	4.61077	0.94506	0.669435	990.033	993.209	0.998827
ileum	ileum34	677	3.27756	0.761967	0.502873	683.522	683.832	0.999318
ileum	ileum36	735	4.20402	0.9419	0.636985	756.283	751.694	0.998691
colon	colon1	988	5.31771	0.972265	0.771166	993.833	992.457	0.999427
colon	colon2	1040	5.82582	0.988462	0.838613	1044.22	1044.76	0.999455
colon	colon3	1041	5.91264	0.989814	0.850992	1043.06	1043.34	0.999673
colon	colon4	1004	5.83174	0.987023	0.843743	1008.64	1008.08	0.999509
colon	colon5	936	5.4734	0.979423	0.800016	939.871	939.375	0.999564
colon	colon6	1049	5.82663	0.991027	0.83769	1052.92	1052.92	0.999509
colon	colon7	1063	6.06261	0.994218	0.869958	1068.03	1067.2	0.999482
colon	colon8	1079	6.09701	0.993303	0.873023	1083.62	1083.2	0.999482
colon	colon9	922	5.75431	0.991973	0.842931	923.241	923.8	0.999755
colon	colon10	1057	6.04355	0.994202	0.867928	1062.14	1061.57	0.999455
colon	colon11	1087	6.18107	0.995433	0.884124	1092.59	1091.4	0.999455
colon	colon12	1033	5.86277	0.99126	0.844752	1035.33	1036.06	0.999618
colon	colon13	956	5.80453	0.988301	0.845802	960.387	959.717	0.999536
colon	colon14	1171	6.35151	0.99645	0.898933	1175.64	1174.8	0.999509
colon	colon15	1068	5.96518	0.992235	0.855401	1071.8	1072.19	0.999482
colon	colon16	1091	6.21415	0.995594	0.88839	1093.36	1093.61	0.999645
colon	colon17	1026	6.11709	0.995223	0.882261	1029.12	1028.7	0.999645
colon	colon18	1096	5.922	0.991774	0.846069	1101.37	1101.02	0.9994
colon	colon19	1190	6.19233	0.993669	0.874412	1192.23	1193.5	0.999591
colon	colon20	1101	6.04178	0.994063	0.862622	1107.91	1107.38	0.999291
colon	colon21	1181	6.29875	0.996154	0.890395	1190.75	1187.09	0.999264
colon	colon22	1177	6.04578	0.993449	0.855044	1182.24	1183.67	0.999291
colon	colon23	980	5.78851	0.987559	0.84043	981.161	981.796	0.999755
colon	colon24	1170	6.02792	0.993484	0.853238	1177.88	1176.64	0.999236
colon	colon25	1055	5.95398	0.992582	0.855298	1058.49	1058.53	0.999536
colon	colon26	995	5.78767	0.99003	0.83846	999.857	998.506	0.999536
colon	colon27	1025	5.81574	0.99003	0.838916	1025.98	1027.05	0.999727
colon	colon28	1090	6.11717	0.99519	0.874639	1093.03	1092.82	0.999618
colon	colon29	1009	5.89807	0.992482	0.852726	1011.31	1013.07	0.999564
colon	colon30	1159	6.11174	0.993605	0.866261	1166.14	1164.66	0.999318
colon	colon31	969	5.82699	0.992255	0.847406	972.243	972.634	0.999564
colon	colon32	1041	5.89101	0.987847	0.847879	1045	1044.73	0.999536
colon	colon33	1072	6.18508	0.995532	0.88646	1085	1077.91	0.999291
colon	colon34	1245	6.16448	0.993884	0.864961	1251.88	1252.28	0.999209
colon	colon35	1202	6.11553	0.993533	0.862345	1204.85	1206.43	0.999482
colon	colon36	914	5.21765	0.960858	0.765295	916.676	917.025	0.999618
jejuni	jejuni1	491	3.91387	0.94561	0.631631	500.667	501.082	0.999209
jejuni	jejuni2	439	4.23236	0.94643	0.695597	446.037	445.778	0.999455
jejuni	jejuni3	543	4.33693	0.965759	0.688718	548.872	550.629	0.999345
jejuni	jejuni4	445	3.87955	0.929841	0.636193	456.688	460.811	0.999073
jejuni	jejuni5	367	2.21066	0.596123	0.374347	377.12	375.23	0.999373
jejuni	jejuni6	538	4.31321	0.948029	0.685959	545.077	545.669	0.999345
jejuni	jejuni7	544	3.92601	0.950402	0.62328	547.818	550.478	0.999427
jejuni	jejuni8	431	4.36037	0.969721	0.718809	434.778	436.724	0.999536
jejuni	jejuni9	529	4.01916	0.941666	0.640914	538.062	539.69	0.999182
jejuni	jejuni10	616	4.55157	0.967719	0.708609	620.622	621.458	0.999482
jejuni	jejuni11	549	3.86134	0.89043	0.612124	559.122	561.109	0.999127
jejuni	jejuni12	644	4.55792	0.963912	0.70472	649.884	650.742	0.999373
jejuni	jejuni13	425	3.49585	0.885161	0.577627	427.844	429.379	0.999618
jejuni	jejuni14	428	4.30593	0.95859	0.710653	430.108	432.302	0.999645
jejuni	jejuni15	487	4.04027	0.941103	0.652892	497.357	498.533	0.999182
jejuni	jejuni16	514	3.9638	0.945751	0.634999	521.66	524.265	0.999209
jejuni	jejuni17	547	4.11924	0.954402	0.653386	553.419	554.277	0.999345
jejuni	jejuni18	605	4.09914	0.942649	0.639967	613.905	616.961	0.999073
jejuni	jejuni19	381	3.60725	0.914658	0.606996	381.677	382.986	0.999809
jejuni	jejuni20	443	3.89713	0.919378	0.639549	451.784	452.814	0.999291
jejuni	jejuni21	654	4.5754	0.971958	0.705742	666.353	665.747	0.999018
jejuni	jejuni22	509	3.61796	0.916237	0.580504	520.226	523.714	0.999045
jejuni	jejuni23	535	4.27662	0.953208	0.680746	543.364	542.808	0.999345
jejuni	jejuni24	848	4.20263	0.903954	0.623269	859.379	862.65	0.998773
jejuni	jejuni25	398	2.93357	0.803104	0.490034	399.571	401.151	0.9997
jejuni	jejuni26	505	3.47039	0.843918	0.557531	519.5	515.054	0.999209
jejuni	jejuni27	457	4.01839	0.952663	0.656098	461.444	461.737	0.999564
jejuni	jejuni28	484	3.79667	0.921593	0.614141	487.487	489.374	0.999536
jejuni	jejuni29	591	4.68931	0.97494	0.734792	610.5	607.961	0.998909
jejuni	jejuni30	500	4.22735	0.941514	0.680228	510.714	508.449	0.999318
jejuni	jejuni31	551	3.57451	0.893182	0.566328	558.63	559.231	0.999264
jejuni	jejuni32	447	3.01483	0.770772	0.494028	452.182	452.685	0.999482
jejuni	jejuni33	475	3.14119	0.85841	0.509659	485.116	485.604	0.999182
jejuni	jejuni34	874	4.95869	0.975572	0.732118	884.739	886.443	0.998936
jejuni	jejuni35	590	3.94102	0.922052	0.617702	609.304	608.108	0.998718
jejuni	jejuni36	404	3.2863	0.900905	0.547587	410.977	412.509	0.999318
cecum	cecum1	957	5.37569	0.972954	0.783195	959.676	959.981	0.999618
cecum	cecum2	1018	5.86677	0.99168	0.847114	1018.39	1019.47	0.999809
cecum	cecum3	1097	5.69204	0.973669	0.81311	1106.52	1102.67	0.999345
cecum	cecum4	1064	5.92756	0.988834	0.850464	1066.67	1067.81	0.999564
cecum	cecum5	1066	5.87738	0.98934	0.843037	1069.52	1070.71	0.999455
cecum	cecum6	1040	5.84628	0.992572	0.841558	1042.73	1043.41	0.999564
cecum	cecum7	1089	6.15902	0.995489	0.880738	1091.96	1093.09	0.999536
cecum	cecum8	1014	5.90992	0.991993	0.85383	1015.12	1016.06	0.999727
cecum	cecum9	1064	5.91	0.991686	0.847946	1067.32	1067.64	0.999536
cecum	cecum10	1175	6.17521	0.994717	0.873559	1179.67	1179.94	0.999427
cecum	cecum11	1165	6.165	0.995026	0.873171	1168.73	1168.85	0.999509
cecum	cecum12	868	5.59572	0.991251	0.827012	873.385	873.187	0.999427
cecum	cecum13	1126	6.1823	0.995075	0.879864	1128.79	1129.53	0.999564
cecum	cecum14	1188	6.29124	0.995751	0.88859	1200.14	1196.73	0.999045
cecum	cecum15	1097	5.79766	0.983998	0.828198	1101.57	1102.04	0.999427
cecum	cecum16	1128	6.11846	0.99333	0.870558	1131.64	1131.37	0.999564
cecum	cecum17	1031	5.96912	0.993559	0.860316	1032.32	1032.9	0.999727
cecum	cecum18	1211	6.26437	0.994844	0.882405	1214.62	1213.82	0.999591
cecum	cecum19	1166	6.30891	0.995181	0.893444	1173.22	1170.64	0.9994
cecum	cecum20	1118	6.25573	0.996083	0.891219	1120.94	1120.91	0.999618
cecum	cecum21	1144	6.24157	0.995716	0.886299	1145.53	1146.08	0.9997
cecum	cecum22	1162	6.22843	0.99582	0.882476	1170.55	1167.73	0.999291
cecum	cecum23	1112	6.26061	0.996247	0.892598	1114.11	1114.7	0.999645
cecum	cecum24	1078	6.08086	0.993673	0.870827	1081	1081.57	0.999564
cecum	cecum25	1154	6.1525	0.994818	0.872573	1156.73	1158.22	0.999509
cecum	cecum26	1001	5.62182	0.987971	0.813723	1004.06	1005.12	0.999509
cecum	cecum27	1164	5.90731	0.991874	0.836775	1176.33	1174.06	0.998964
cecum	cecum28	1233	6.1166	0.99478	0.859411	1248.97	1244.85	0.998773
cecum	cecum29	1119	6.06734	0.994194	0.864269	1120.34	1121.15	0.9997
cecum	cecum30	1117	6.11604	0.99428	0.871429	1119.84	1119.93	0.999591
cecum	cecum31	973	5.54164	0.987248	0.805426	981.208	980.996	0.999182
cecum	cecum32	1104	5.72695	0.979147	0.817354	1110.13	1109.53	0.999345
cecum	cecum33	1070	5.79007	0.988247	0.830069	1073.06	1074.18	0.999509
cecum	cecum34	1092	6.11308	0.992874	0.873825	1095.18	1095.25	0.999591
cecum	cecum35	1155	6.15816	0.993769	0.873268	1159.12	1159.9	0.999427
cecum	cecum36	952	5.35576	0.975053	0.780887	953.773	954.736	0.999645
duodenum	duodenum1	463	3.67371	0.921531	0.598545	468.022	470.426	0.9994
duodenum	duodenum2	580	4.41023	0.960067	0.693102	587.738	588.463	0.999291
duodenum	duodenum3	519	4.06538	0.941796	0.650262	523.121	524.169	0.999536
duodenum	duodenum4	667	4.9474	0.969833	0.760812	671.387	671.364	0.999536
duodenum	duodenum5	574	3.59263	0.869669	0.565535	587.592	587.702	0.998991
duodenum	duodenum6	652	5.18321	0.985045	0.799872	660.724	659.208	0.999373
duodenum	duodenum7	758	5.28264	0.986499	0.796697	771.778	768.692	0.999127
duodenum	duodenum8	615	4.83567	0.978375	0.75303	619.961	622.206	0.999373
duodenum	duodenum9	518	3.63607	0.888369	0.581773	526.774	529.458	0.999155
duodenum	duodenum10	475	2.53547	0.625921	0.411381	482.065	484.805	0.999291
duodenum	duodenum11	558	4.14199	0.922239	0.654926	563.122	564.92	0.999427
duodenum	duodenum12	703	2.89289	0.625474	0.441302	714.936	713.273	0.999073
duodenum	duodenum13	536	3.10885	0.830187	0.494714	544.304	547.916	0.999155
duodenum	duodenum14	585	4.49738	0.963676	0.705847	596.757	595.13	0.999182
duodenum	duodenum15	656	4.80293	0.977345	0.74049	663.065	663.681	0.999291
duodenum	duodenum16	711	4.91082	0.979102	0.74784	720.118	720.305	0.999155
duodenum	duodenum17	426	4.6361	0.980735	0.765735	433.143	436.041	0.999318
duodenum	duodenum18	806	5.2645	0.98466	0.786676	815.3	815.702	0.999155
duodenum	duodenum19	720	4.79145	0.96578	0.728266	725.906	729.147	0.999236
duodenum	duodenum20	622	4.26418	0.942867	0.662867	625.977	627.794	0.999482
duodenum	duodenum21	856	5.17838	0.982474	0.76691	862.444	865.016	0.999209
duodenum	duodenum22	493	3.24723	0.830283	0.523704	496.825	498.368	0.999509
duodenum	duodenum23	635	4.78086	0.979037	0.740802	647.571	645.894	0.9991
duodenum	duodenum24	451	4.29345	0.960218	0.702524	454.886	456.52	0.999536
duodenum	duodenum25	591	4.04174	0.932747	0.633321	595.275	596.494	0.999482
duodenum	duodenum26	667	4.78895	0.974134	0.736445	675.826	676.224	0.999209
duodenum	duodenum27	488	4.23925	0.963812	0.68482	506.097	501.107	0.999073
duodenum	duodenum28	557	3.15892	0.792037	0.499626	564.977	565.235	0.999264
duodenum	duodenum29	654	4.55956	0.966505	0.703298	657.725	659.47	0.999455
duodenum	duodenum30	713	4.91086	0.973191	0.747527	721.25	724.65	0.9991
duodenum	duodenum31	467	2.7689	0.797591	0.450496	482.857	481.196	0.998991
duodenum	duodenum32	527	4.65986	0.982971	0.743531	535.826	536.695	0.999209
duodenum	duodenum33	485	3.68849	0.918977	0.596443	489.75	490.902	0.999482
duodenum	duodenum34	524	3.7485	0.916777	0.598659	531.977	533.209	0.999264
duodenum	duodenum35	563	2.80254	0.667724	0.442511	569	570.489	0.999345
duodenum	duodenum36	637	4.70747	0.97055	0.729075	642.5	644.285	0.999373
reticulum	reticulum1	598	5.03151	0.981265	0.786961	599.406	600.429	0.999727
reticulum	reticulum2	893	4.99071	0.975683	0.734513	899.613	902.181	0.999127
reticulum	reticulum3	629	5.13384	0.985814	0.796669	630.241	631.137	0.999755
reticulum	reticulum4	690	5.55812	0.991739	0.850296	691.217	691.697	0.999782
reticulum	reticulum5	574	4.63869	0.951815	0.730201	574.517	575.468	0.999836
reticulum	reticulum6	660	4.82465	0.966297	0.743141	660.107	660.542	0.999918
reticulum	reticulum7	584	4.96034	0.983301	0.778716	584.903	586.004	0.999782
reticulum	reticulum8	935	5.68233	0.992631	0.830683	951.65	944.898	0.998991
reticulum	reticulum9	606	4.76863	0.969599	0.744298	607.5	608.485	0.999727
reticulum	reticulum10	700	4.97057	0.97596	0.75874	703.871	704.214	0.999564
reticulum	reticulum11	646	4.3812	0.943631	0.677073	651.938	651.684	0.999455
reticulum	reticulum12	711	4.61455	0.959124	0.702723	717.522	718.245	0.999318
reticulum	reticulum13	607	4.83364	0.974517	0.754251	609.786	610.272	0.999645
reticulum	reticulum14	700	5.20986	0.982	0.795267	704.25	704.964	0.999509
reticulum	reticulum15	1011	5.69829	0.989063	0.823607	1012.86	1013.7	0.999645
reticulum	reticulum16	642	5.07444	0.983026	0.784959	647.217	646.136	0.999564
reticulum	reticulum17	640	5.1085	0.982179	0.79061	641.941	642.999	0.999673
reticulum	reticulum18	823	5.07505	0.977021	0.756008	833.109	832.111	0.999155
reticulum	reticulum19	520	4.53423	0.969969	0.725033	525.464	525.38	0.999509
reticulum	reticulum20	666	5.25503	0.986625	0.808306	668.391	668.527	0.9997
reticulum	reticulum21	698	5.28123	0.986866	0.806514	698.75	699.451	0.999809
reticulum	reticulum22	603	5.25839	0.986802	0.821377	603.526	604.002	0.999864
reticulum	reticulum23	706	5.15303	0.984855	0.78557	712.171	712.368	0.999373
reticulum	reticulum24	685	5.22497	0.984734	0.80022	688.75	689.014	0.999564
reticulum	reticulum25	599	4.59259	0.960236	0.718124	601.894	603.864	0.999536
reticulum	reticulum26	490	4.70194	0.979216	0.759063	491.184	492.842	0.999727
reticulum	reticulum27	707	4.83844	0.980285	0.737451	712.882	714.64	0.999318
reticulum	reticulum28	903	5.02005	0.973517	0.737621	911.455	911.118	0.999155
reticulum	reticulum29	516	4.36645	0.960156	0.699068	516.933	517.937	0.999782
reticulum	reticulum30	563	4.78075	0.972931	0.754862	566.5	566.664	0.999618
reticulum	reticulum31	783	4.59346	0.953656	0.689385	789.5	790.108	0.999291
reticulum	reticulum32	818	5.04804	0.98034	0.752668	821.393	823.094	0.999455
reticulum	reticulum33	597	4.11955	0.912403	0.644494	601.275	602.524	0.999482
reticulum	reticulum34	615	5.02704	0.982956	0.782831	615.6	616.282	0.999836
reticulum	reticulum35	832	5.55162	0.990121	0.825663	833	833.949	0.999755
reticulum	reticulum36	431	4.14458	0.95682	0.683236	436.037	435.879	0.999536
rectum	rectum4	886	5.20954	0.970557	0.767608	888.234	889.832	0.999591
rectum	rectum5	1028	5.56319	0.986899	0.802147	1033.7	1034.71	0.999291
rectum	rectum7	851	5.71312	0.991947	0.846838	853.516	853.76	0.999645
rectum	rectum8	1335	6.29735	0.995196	0.875034	1345	1344.19	0.999018
rectum	rectum9	1165	5.79621	0.983682	0.820937	1176.44	1173.97	0.999045
rectum	rectum10	1047	5.94934	0.993655	0.855566	1059.11	1057.82	0.998991
rectum	rectum12	1176	6.14371	0.994086	0.868998	1178.89	1180.22	0.999509
rectum	rectum15	921	5.53397	0.988206	0.810783	929.357	928.286	0.999264
rectum	rectum16	921	5.74841	0.989336	0.8422	922.364	922.986	0.999727
rectum	rectum17	1260	6.10466	0.99152	0.85513	1274.39	1271.18	0.998882
rectum	rectum18	1263	6.0752	0.993304	0.85072	1275.33	1272.27	0.998991
rectum	rectum19	1078	5.92173	0.990739	0.848037	1082.6	1083.38	0.999373
rectum	rectum20	779	5.70878	0.991702	0.85743	779	779.169	0.999973
rectum	rectum21	1125	5.86494	0.986018	0.834802	1129.88	1129.8	0.999427
rectum	rectum23	990	5.68505	0.989622	0.824194	994.685	995.927	0.999373
rectum	rectum25	1038	5.77004	0.990365	0.830813	1041.98	1042.09	0.999482
rectum	rectum26	1050	5.49916	0.982598	0.790502	1058.3	1057.99	0.999155
rectum	rectum27	878	5.37558	0.985906	0.793134	881.4	882.14	0.999509
rectum	rectum29	1104	5.60101	0.978929	0.799379	1117.32	1117.61	0.9988
rectum	rectum30	1189	6.00873	0.989601	0.848587	1193.38	1193.38	0.999427
rectum	rectum31	1136	5.97843	0.993411	0.84978	1142.63	1143.06	0.999236
rectum	rectum32	1067	5.50813	0.972444	0.789967	1078.89	1076.78	0.998991
rectum	rectum34	755	5.56406	0.989336	0.839641	755	755	1
rectum	rectum35	1126	6.05717	0.994469	0.862056	1131.27	1131.55	0.999373
rectum	rectum36	818	4.74602	0.950384	0.707636	825.692	824.263	0.999318
abomasum	abomasum1	549	4.72726	0.966836	0.749395	550.05	550.616	0.999809
abomasum	abomasum2	717	5.26407	0.98715	0.800609	722.5	723.927	0.9994
abomasum	abomasum3	651	5.28124	0.986834	0.815193	652.125	653.228	0.999755
abomasum	abomasum4	701	5.59471	0.992188	0.853827	702	702.78	0.999782
abomasum	abomasum5	622	3.82976	0.824845	0.595336	629.886	629.492	0.999345
abomasum	abomasum6	764	5.5804	0.990922	0.840603	764.933	765.724	0.999782
abomasum	abomasum7	638	4.63174	0.957936	0.717172	645.692	645.698	0.999318
abomasum	abomasum8	720	5.39352	0.985724	0.819778	725.276	724.87	0.999509
abomasum	abomasum9	646	4.95257	0.969527	0.765373	647.95	649.682	0.999645
abomasum	abomasum10	636	4.79565	0.96213	0.742913	637.364	638.407	0.999727
abomasum	abomasum11	773	5.53477	0.989707	0.832261	777.387	777.151	0.999536
abomasum	abomasum12	572	3.40761	0.757866	0.536704	578.107	577.172	0.999482
abomasum	abomasum13	622	4.3972	0.916671	0.683544	624.294	625.362	0.999645
abomasum	abomasum14	669	5.41503	0.9892	0.83234	671.69	672.342	0.999645
abomasum	abomasum15	651	4.78006	0.953482	0.737833	654.138	654.429	0.999618
abomasum	abomasum16	698	5.36372	0.989669	0.819111	702.75	703.681	0.999455
abomasum	abomasum17	748	5.44212	0.988845	0.822395	752.565	751.657	0.999591
abomasum	abomasum18	614	4.6134	0.945484	0.718598	617.75	617.876	0.999591
abomasum	abomasum19	682	5.08209	0.978329	0.77886	683.528	684.75	0.9997
abomasum	abomasum20	648	4.84202	0.980009	0.747931	652.667	653.873	0.999427
abomasum	abomasum21	739	5.23264	0.980277	0.792189	742.5	742.493	0.999591
abomasum	abomasum22	668	5.36152	0.990037	0.824305	671.138	671.292	0.999618
abomasum	abomasum23	649	5.01031	0.983642	0.773741	656.222	657.753	0.999291
abomasum	abomasum24	692	4.25904	0.916347	0.65127	701.457	701.143	0.999182
abomasum	abomasum25	574	4.91196	0.971373	0.773217	575.964	576.737	0.9997
abomasum	abomasum26	609	5.27097	0.988734	0.822072	610.037	610.844	0.999782
abomasum	abomasum27	658	5.27527	0.988071	0.81293	661.676	662.903	0.999536
abomasum	abomasum28	670	5.0362	0.97986	0.773934	673.317	674.667	0.999536
abomasum	abomasum29	583	4.92796	0.977855	0.77384	583.714	584.212	0.999836
abomasum	abomasum30	620	5.06813	0.98104	0.788235	627.917	625.871	0.999455
abomasum	abomasum31	617	4.3254	0.922725	0.673228	618.029	619.084	0.999755
abomasum	abomasum32	601	5.11971	0.983755	0.800131	601.875	603.133	0.999782
abomasum	abomasum33	738	5.21547	0.97957	0.789751	742.275	743.348	0.999482
abomasum	abomasum34	688	4.70334	0.965807	0.71985	698.2	700.517	0.999073
abomasum	abomasum35	660	4.27009	0.867631	0.657723	661.607	662.345	0.999727
abomasum	abomasum36	603	5.10875	0.981052	0.798004	604.895	604.992	0.999755

## Sheet:  Table S4
Table S4 Testing the significance of dissimilarity of community among the GIT regions
group	distance	R	P_value
rumen/omasum	Bray-Curtis	0.159259	0.001
rumen/ileum	Bray-Curtis	0.978483	0.001
rumen/colon	Bray-Curtis	1	0.001
rumen/jejuni	Bray-Curtis	0.998194	0.001
rumen/cecum	Bray-Curtis	1	0.001
rumen/duodenum	Bray-Curtis	0.850098	0.001
rumen/reticulum	Bray-Curtis	0.145301	0.001
rumen/rectum	Bray-Curtis	0.999364	0.001
rumen/abomasum	Bray-Curtis	0.370804	0.001
omasum/ileum	Bray-Curtis	0.978044	0.001
omasum/colon	Bray-Curtis	0.999403	0.001
omasum/jejuni	Bray-Curtis	0.992416	0.001
omasum/cecum	Bray-Curtis	0.999293	0.001
omasum/duodenum	Bray-Curtis	0.82854	0.001
omasum/reticulum	Bray-Curtis	0.147228	0.001
omasum/rectum	Bray-Curtis	0.992946	0.001
omasum/abomasum	Bray-Curtis	0.268821	0.001
ileum/colon	Bray-Curtis	0.890597	0.001
ileum/jejuni	Bray-Curtis	0.378917	0.001
ileum/cecum	Bray-Curtis	0.853065	0.001
ileum/duodenum	Bray-Curtis	0.447653	0.001
ileum/reticulum	Bray-Curtis	0.964708	0.001
ileum/rectum	Bray-Curtis	0.839257	0.001
ileum/abomasum	Bray-Curtis	0.976665	0.001
colon/jejuni	Bray-Curtis	1	0.001
colon/cecum	Bray-Curtis	0.0380658	0.018
colon/duodenum	Bray-Curtis	0.999966	0.001
colon/reticulum	Bray-Curtis	0.991256	0.001
colon/rectum	Bray-Curtis	0.37368	0.001
colon/abomasum	Bray-Curtis	1	0.001
jejuni/cecum	Bray-Curtis	1	0.001
jejuni/duodenum	Bray-Curtis	0.18812	0.001
jejuni/reticulum	Bray-Curtis	0.992721	0.001
jejuni/rectum	Bray-Curtis	1	0.001
jejuni/abomasum	Bray-Curtis	0.97665	0.001
cecum/duodenum	Bray-Curtis	0.999895	0.001
cecum/reticulum	Bray-Curtis	0.987302	0.001
cecum/rectum	Bray-Curtis	0.296778	0.001
cecum/abomasum	Bray-Curtis	1	0.001
duodenum/reticulum	Bray-Curtis	0.855953	0.001
duodenum/rectum	Bray-Curtis	0.999714	0.001
duodenum/abomasum	Bray-Curtis	0.705646	0.001
reticulum/rectum	Bray-Curtis	0.967125	0.001
reticulum/abomasum	Bray-Curtis	0.410382	0.001
rectum/abomasum	Bray-Curtis	0.999773	0.001

## Sheet: Table S5
Table S5-1 Testing the significance of dissimilarity of community among the GIT regions
	Df	Sums of squares	Mean squares	F.Model	Variation (R2)	Pr (>F)
site	9	45.8367	5.09296	21.0836	0.366493	0.001
Residuals	328	79.2318	0.24156		0.633507
Total	337	125.068			1
Table S5-2 Testing the significance of dissimilarity of community among the GIT regions
pairs	Df	SumsOfSqs	F.Model	R2	p.value	sig
rumen vs omasum	1	0.65825	2.7201	0.03793	0.001	*
rumen vs ileum	1	5.89088	24.9923	0.29756	0.001	*
rumen vs colon	1	9.28804	45.3147	0.3964	0.001	*
rumen vs jejuni	1	7.16415	32.7618	0.32195	0.001	*
rumen vs cecum	1	8.78812	41.5788	0.37601	0.001	*
rumen vs duodenum	1	4.88725	20.0224	0.22491	0.001	*
rumen vs reticulum	1	0.6421	2.61652	0.03654	0.001	*
rumen vs rectum	1	5.95449	24.8592	0.30002	0.001	*
rumen vs abomasum	1	1.21999	5.42422	0.07288	0.001	*
omasum vs ileum	1	5.34047	20.0132	0.25012	0.001	*
omasum vs colon	1	8.4155	36.2583	0.34123	0.001	*
omasum vs jejuni	1	6.67194	27.1649	0.27958	0.001	*
omasum vs cecum	1	7.97614	33.4569	0.32339	0.001	*
omasum vs duodenum	1	4.44738	16.4316	0.19011	0.001	*
omasum vs reticulum	1	0.66612	2.44937	0.03381	0.001	*
omasum vs rectum	1	5.3023	19.5562	0.24895	0.001	*
omasum vs abomasum	1	1.02068	4.05414	0.05475	0.001	*
ileum vs colon	1	4.86748	21.7042	0.26564	0.001	*
ileum vs jejuni	1	1.3944	5.80934	0.08828	0.001	*
ileum vs cecum	1	4.36405	18.8416	0.23898	0.001	*
ileum vs duodenum	1	1.90394	7.07115	0.10543	0.001	*
ileum vs reticulum	1	4.85493	17.9306	0.23008	0.001	*
ileum vs rectum	1	3.47184	12.8822	0.20817	0.001	*
ileum vs abomasum	1	5.54023	22.4114	0.27195	0.001	*
colon vs jejuni	1	9.80807	46.9041	0.40122	0.001	*
colon vs cecum	1	0.23591	1.16846	0.01642	0.184
colon vs duodenum	1	8.78547	37.519	0.34895	0.001	*
colon vs reticulum	1	7.76391	32.9742	0.32022	0.001	*
colon vs rectum	1	0.58569	2.57076	0.04175	0.001	*
colon vs abomasum	1	9.12851	42.4065	0.37726	0.001	*
jejuni vs cecum	1	9.03989	41.9658	0.37481	0.001	*
jejuni vs duodenum	1	1.05514	4.26025	0.05737	0.001	*
jejuni vs reticulum	1	6.22054	24.9856	0.26305	0.001	*
jejuni vs rectum	1	6.7988	27.8803	0.32091	0.001	*
jejuni vs abomasum	1	6.25827	27.3559	0.28099	0.001	*
cecum vs duodenum	1	8.06873	33.555	0.32403	0.001	*
cecum vs reticulum	1	7.24311	29.9604	0.29972	0.001	*
cecum vs rectum	1	0.58863	2.50158	0.04068	0.001	*
cecum vs abomasum	1	8.63603	38.9776	0.35767	0.001	*
duodenum vs reticulum	1	4.34955	15.8733	0.18485	0.001	*
duodenum vs rectum	1	5.86762	21.4476	0.2666	0.001	*
duodenum vs abomasum	1	3.65054	14.3822	0.17044	0.001	*
reticulum vs rectum	1	4.75739	17.2925	0.22666	0.001	*
reticulum vs abomasum	1	1.60353	6.28546	0.08239	0.001	*
rectum vs abomasum	1	5.82773	23.2036	0.28227	0.001	*

## Sheet: Table S6 
Table S6 Testing the significance of dissimilarity of community among the GIT regions
group	distance	R	P_value
rumen/omasum	Bray-Curtis	0.234152	0.0001
rumen/ileum	Bray-Curtis	0.878576	0.0001
rumen/colon	Bray-Curtis	0.9438	0.0001
rumen/jejuni	Bray-Curtis	0.930222	0.0001
rumen/cecum	Bray-Curtis	0.960282	0.0001
rumen/duodenum	Bray-Curtis	0.583408	0.0001
rumen/reticulum	Bray-Curtis	0.084606	0.0022
rumen/rectum	Bray-Curtis	0.832737	0.0001
rumen/abomasum	Bray-Curtis	0.205162	0.0001
omasum/ileum	Bray-Curtis	0.884154	0.0001
omasum/colon	Bray-Curtis	0.940097	0.0001
omasum/jejuni	Bray-Curtis	0.903918	0.0001
omasum/cecum	Bray-Curtis	0.943738	0.0001
omasum/duodenum	Bray-Curtis	0.638096	0.0001
omasum/reticulum	Bray-Curtis	0.184008	0.0001
omasum/rectum	Bray-Curtis	0.897008	0.0001
omasum/abomasum	Bray-Curtis	0.307438	0.0001
ileum/colon	Bray-Curtis	0.5948	0.0001
ileum/jejuni	Bray-Curtis	0.197463	0.0001
ileum/cecum	Bray-Curtis	0.583835	0.0001
ileum/duodenum	Bray-Curtis	0.06453	0.0407
ileum/reticulum	Bray-Curtis	0.895961	0.0001
ileum/rectum	Bray-Curtis	0.434206	0.0001
ileum/abomasum	Bray-Curtis	0.887323	0.0001
colon/jejuni	Bray-Curtis	0.865708	0.0001
colon/cecum	Bray-Curtis	0.015419	0.1439
colon/duodenum	Bray-Curtis	0.527409	0.0001
colon/reticulum	Bray-Curtis	0.95225	0.0001
colon/rectum	Bray-Curtis	0.164616	0.0003
colon/abomasum	Bray-Curtis	0.922357	0.0001
jejuni/cecum	Bray-Curtis	0.84878	0.0001
jejuni/duodenum	Bray-Curtis	0.152066	0.0001
jejuni/reticulum	Bray-Curtis	0.933159	0.0001
jejuni/rectum	Bray-Curtis	0.807185	0.0001
jejuni/abomasum	Bray-Curtis	0.92402	0.0001
cecum/duodenum	Bray-Curtis	0.512125	0.0001
cecum/reticulum	Bray-Curtis	0.967179	0.0001
cecum/rectum	Bray-Curtis	0.195826	0.0001
cecum/abomasum	Bray-Curtis	0.932883	0.0001
duodenum/reticulum	Bray-Curtis	0.60605	0.0001
duodenum/rectum	Bray-Curtis	0.343852	0.0001
duodenum/abomasum	Bray-Curtis	0.562972	0.0001
reticulum/rectum	Bray-Curtis	0.867677	0.0001
reticulum/abomasum	Bray-Curtis	0.282516	0.0001
rectum/abomasum	Bray-Curtis	0.819866	0.0001

## Sheet: Table S7
Table S7 The average abundance of bacteria at the phylum level in the ten GIT regions of sheep
phylum	rumen (RUM)	reticulum (RET)	omasum (OMA)	abomasum (ABO)	duodenum (DUO)	jejunum (JEJ)	ileum (ILE)	cecum (CEC)	colon (COL)	rectum (REC)
k__Bacteria;p__Bacteroidota	0.435253	0.474618	0.531656	0.380026	0.0960867	0.0215197	0.0853794	0.212623	0.00824747	0.252206
k__Bacteria;p__Firmicutes	0.386804	0.378063	0.313297	0.30157	0.616029	0.726186	0.781857	0.711359	0.686596	0.618796
k__Bacteria;p__Fibrobacterota	0.0798563	0.0336988	0.0611516	0.0768798	0.0190622	0.00061437	0.00367224	0.0111352	0.00170381	0.0293957
k__Bacteria;p__Spirochaetota	0.0648701	0.0837106	0.0460695	0.047843	0.00782244	0.000315895	0.00451347	0.0158365	0.00147764	0.0477735
k__Bacteria;p__Proteobacteria	0.0186539	0.00562782	0.0115102	0.0593403	0.0116859	0.00470589	0.0129237	0.00592403	0.000988535	0.00653104
k__Bacteria;p__Actinobacteriota	0.00329832	0.00304383	0.0257157	0.109719	0.175042	0.111886	0.0352697	0.00255445	0.000638544	0.00144104
k__Bacteria;p__Acidobacteriota	0.00210694	0	0	0	0	0	0	0	0.00061982	0
k__Bacteria;p__Desulfobacterota	0.0016815	0.00258324	0.00307868	0.00624826	0.00424606	0.000485586	0.00192266	0.00522557	0.000749281	0.00589288
k__Bacteria;p__Gemmatimonadota	0.000910098	0	0	0	3.78775e-06	0	0	0	6.88055e-06	0
k__Bacteria;p__Patescibacteria	0.0008875	0.00157343	0.00135071	0.000930269	0.0263096	0.0508345	0.0237264	0.000944662	0.000618088	0.00100033
k__Bacteria;p__Verrucomicrobiota	0.000780751	0.000533313	0.000778759	0.00728231	0.0025446	0.00195145	0.00319918	0.0277088	0.000659472	0.00736664
k__Bacteria;p__Cyanobacteria	0.000403618	0.000140902	0.00149616	0.000796181	0.00822925	0.00531344	0.00228453	0.000721944	0.000640481	0.00169194
k__Bacteria;p__Chloroflexi	0.000400503	0.000275746	9.09057e-05	5.68164e-05	2.2726e-05	6.28728e-05	7.34181e-06	0	0.00063681	6.5452e-06
k__Bacteria;p__Elusimicrobiota	0.000274274	0.000235594	0.000500734	0.000442407	6.81872e-06	8.02968e-05	5.03439e-05	4.46904e-05	0.000156491	0.000207259
k__Bacteria;p__Myxococcota	0.000197135	0	0	0	0	0	0	0	1.03208e-05	0
k__Bacteria;p__Synergistota	0.000123112	0.000188626	0.000425741	0.000488618	0.000161352	6.21169e-05	2.41277e-05	3.78611e-06	0.000151032	1.85459e-05
k__Bacteria;p__Nitrospirota	0.000108308	0	0	0	0	0	0	0	1.37611e-05	0
k__Bacteria;p__RCP2-54	8.33736e-05	0	0	0	0	0	0	0	1.55289e-05	0
k__Bacteria;p__Entotheonellaeota	6.70106e-05	0	0	0	0	0	0	0	6.54694e-06	0
k__Bacteria;p__WPS-2	5.6101e-05	0	0	0	0	0	0	0	3.10578e-05	0
k__Bacteria;p__Methylomirabilota	1.86994e-05	0	0	0	0	0	0	0	9.17407e-06	0
k__Bacteria;p__NB1-j	1.48025e-05	0	0	0	0	0	0	0	1.17952e-05	0
k__Bacteria;p__Armatimonadota	9.3474e-06	0	0	0	0	0	0	0	0.000140942	0
k__Bacteria;p__Bdellovibrionota	4.67514e-06	0	0	0	0	0	0	0	0.00014836	0
k__Bacteria;p__Fusobacteriota	3.89597e-06	2.27222e-06	3.03019e-06	2.34811e-05	0.00013711	0.00117647	0.000217123	0	7.05055e-06	0
k__Bacteria;p__Campilobacterota	3.89429e-06	6.59018e-05	0.000564371	0.000189387	1.36358e-05	4.24218e-05	0.00186706	0.000668913	0.000156602	0.0245358
k__Bacteria;p__Planctomycetota	2.33714e-06	1.21207e-05	1.13632e-05	3.78611e-06	8.33297e-06	1.66624e-05	2.93679e-05	2.72705e-05	1.65133e-05	2.72723e-05
k__Bacteria;p__Deinococcota	2.33714e-06	0	0	0	0	0	0	0	5.72857e-06	0
k__Bacteria;p__Dependentiae	2.33714e-06	0	0	0	0	0	0	0	6.11048e-06	0
k__Bacteria;p__MBNT15	1.55714e-06	0	0	0	0	0	0	0	8.25666e-06	0
k__Bacteria;p__Hydrogenedentes	7.8e-07	0	0	0	0	0	0	0	7.50606e-06	0
k__Bacteria;p__SAR324_clade(Marine_group_B)	7.8e-07	0	0	0	0	0	0	0	2.07052e-05	0
k__Bacteria;p__Deferribacterota	0	0	0	0	0	5.30164e-06	0	0	5.3916e-06	0

## Sheet: Table S8
Table S8 The average abundance of bacteria at the genus level in the ten GIT regions of sheep
ID	Genus	Phylum	Full	Class	Order	Family	Rumen	Reticulum	Omasum	Abomasum	Duodenum	Jejuni	Ileum	Cecum	Colon	Rectum	mean_abun
bac150	g__Prevotella	p__Bacteroidota	k__Bacteria;p__Bacteroidota;c__Bacteroidia;o__Bacteroidales;f__Prevotellaceae;g__Prevotella	c__Bacteroidia	o__Bacteroidales	f__Prevotellaceae	0.218245	0.235207	0.275256	0.183077	0.05726	0.00620887	0.0238722	0.043806	0.0623553	0.0459289	0.115122
bac338	g__Saccharofermentans	p__Firmicutes	k__Bacteria;p__Firmicutes;c__Clostridia;o__Clostridia;f__Hungateiclostridiaceae;g__Saccharofermentans	c__Clostridia	o__Clostridia	f__Hungateiclostridiaceae	0.0461726	0.0462665	0.036079	0.0211288	0.10111	0.220765	0.163757	0.00904967	0.00636113	0.00812589	0.0658816
bac350	unclear_genus_50	p__Firmicutes	k__Bacteria;p__Firmicutes;c__Clostridia;o__Lachnospirales;f__Lachnospiraceae;__	c__Clostridia	o__Lachnospirales	f__Lachnospiraceae	0.020171	0.0220992	0.0198879	0.0211061	0.0301307	0.019797	0.0495947	0.146886	0.157773	0.138823	0.0626268
bac418	g__Eubacterium_coprostanoligenes_group	p__Firmicutes	k__Bacteria;p__Firmicutes;c__Clostridia;o__Oscillospirales;f__Eubacterium_coprostanoligenes_group;g__Eubacterium_coprostanoligenes_group	c__Clostridia	o__Oscillospirales	f__Eubacterium_coprostanoligenes_group	0.00490034	0.0088421	0.00719747	0.0144457	0.0925512	0.0916853	0.134175	0.0717118	0.0679043	0.0616003	0.0555013
bac160	g__Rikenellaceae_RC9_gut_group	p__Bacteroidota	k__Bacteria;p__Bacteroidota;c__Bacteroidia;o__Bacteroidales;f__Rikenellaceae;g__Rikenellaceae_RC9_gut_group	c__Bacteroidia	o__Bacteroidales	f__Rikenellaceae	0.0689905	0.093889	0.0551934	0.0527913	0.00526799	0.000450741	0.0225894	0.0510072	0.0447522	0.0638977	0.0458829
bac432	g__UCG-005	p__Firmicutes	k__Bacteria;p__Firmicutes;c__Clostridia;o__Oscillospirales;f__Oscillospiraceae;g__UCG-005	c__Clostridia	o__Oscillospirales	f__Oscillospiraceae	0.000621796	0.00465968	0.00121738	0.00074164	0.0148525	0.00273929	0.0394895	0.128387	0.121932	0.0711454	0.0385786
bac334	g__Christensenellaceae_R-7_group	p__Firmicutes	k__Bacteria;p__Firmicutes;c__Clostridia;o__Christensenellales;f__Christensenellaceae;g__Christensenellaceae_R-7_group	c__Clostridia	o__Christensenellales	f__Christensenellaceae	0.0463269	0.0574782	0.0432174	0.028024	0.031242	0.0216568	0.0145862	0.0453491	0.0383842	0.043697	0.0369962
bac452	g__Ruminococcus	p__Firmicutes	k__Bacteria;p__Firmicutes;c__Clostridia;o__Oscillospirales;f__Ruminococcaceae;g__Ruminococcus	c__Clostridia	o__Oscillospirales	f__Ruminococcaceae	0.0359356	0.0295436	0.0264278	0.0380835	0.0452552	0.0549889	0.0551393	0.0220886	0.0213697	0.025618	0.035445
bac757	g__Treponema	p__Spirochaetota	k__Bacteria;p__Spirochaetota;c__Spirochaetia;o__Spirochaetales;f__Spirochaetaceae;g__Treponema	c__Spirochaetia	o__Spirochaetales	f__Spirochaetaceae	0.0630585	0.0786759	0.0441787	0.0459665	0.00751564	0.00030908	0.00450823	0.0157941	0.0185683	0.0476623	0.0326237
bac252	g__Fibrobacter	p__Fibrobacterota	k__Bacteria;p__Fibrobacterota;c__Fibrobacteria;o__Fibrobacterales;f__Fibrobacteraceae;g__Fibrobacter	c__Fibrobacteria	o__Fibrobacterales	f__Fibrobacteraceae	0.079854	0.0336988	0.0611516	0.0768798	0.0190622	0.000614372	0.00367224	0.0111352	0.00984585	0.0293957	0.032531
bac48	g__Aeriscardovia	p__Actinobacteriota	k__Bacteria;p__Actinobacteriota;c__Actinobacteria;o__Bifidobacteriales;f__Bifidobacteriaceae;g__Aeriscardovia	c__Actinobacteria	o__Bifidobacteriales	f__Bifidobacteriaceae	1.16879e-05	3.03019e-05	0.00128026	0.0845113	0.13107	0.0482331	0.00836718	0.000403016	0.000174994	0.000221446	0.0274304
bac138	g__F082	p__Bacteroidota	k__Bacteria;p__Bacteroidota;c__Bacteroidia;o__Bacteroidales;f__F082;g__F082	c__Bacteroidia	o__Bacteroidales	f__F082	0.0614666	0.0436893	0.0453385	0.0404167	0.00859817	0.00204538	0.00466242	0.00916861	0.00876029	0.00950584	0.0233652
bac153	g__Prevotellaceae_UCG-001	p__Bacteroidota	k__Bacteria;p__Bacteroidota;c__Bacteroidia;o__Bacteroidales;f__Prevotellaceae;g__Prevotellaceae_UCG-001	c__Bacteroidia	o__Bacteroidales	f__Prevotellaceae	0.0277533	0.03442	0.04469	0.0306807	0.00575206	0.000384834	0.00590223	0.027146	0.0345745	0.0213221	0.0232626
bac339	g__Clostridia_UCG-014	p__Firmicutes	k__Bacteria;p__Firmicutes;c__Clostridia;o__Clostridia_UCG-014;f__Clostridia_UCG-014;g__Clostridia_UCG-014	c__Clostridia	o__Clostridia_UCG-014	f__Clostridia_UCG-014	0.00727688	0.011945	0.00800577	0.00479831	0.0127374	0.0186395	0.0215845	0.0359911	0.0373297	0.0492113	0.020752
bac146	unclear_genus_29	p__Bacteroidota	k__Bacteria;p__Bacteroidota;c__Bacteroidia;o__Bacteroidales;f__Prevotellaceae;__	c__Bacteroidia	o__Bacteroidales	f__Prevotellaceae	0.0295789	0.0383903	0.0652476	0.0369502	0.0123139	0.000168933	0.000368168	0.000846939	0.000811334	0.00176939	0.0186446
bac386	g__Lachnospiraceae_NK3A20_group	p__Firmicutes	k__Bacteria;p__Firmicutes;c__Clostridia;o__Lachnospirales;f__Lachnospiraceae;g__Lachnospiraceae_NK3A20_group	c__Clostridia	o__Lachnospirales	f__Lachnospiraceae	0.0253799	0.013829	0.0212932	0.0206008	0.0273695	0.0269566	0.0186717	0.00101208	0.00090527	0.00162212	0.015764
bac143	g__Muribaculaceae	p__Bacteroidota	k__Bacteria;p__Bacteroidota;c__Bacteroidia;o__Bacteroidales;f__Muribaculaceae;g__Muribaculaceae	c__Bacteroidia	o__Bacteroidales	f__Muribaculaceae	0.0105721	0.0104996	0.018069	0.0116875	0.00150979	0.00754594	0.00525715	0.0208159	0.0314595	0.0292735	0.014669
bac424	g__NK4A214_group	p__Firmicutes	k__Bacteria;p__Firmicutes;c__Clostridia;o__Oscillospirales;f__Oscillospiraceae;g__NK4A214_group	c__Clostridia	o__Oscillospirales	f__Oscillospiraceae	0.0120611	0.0144836	0.010642	0.0109019	0.0140366	0.00995873	0.00889898	0.0173577	0.0170857	0.0206327	0.0136059
bac456	g__UCG-010	p__Firmicutes	k__Bacteria;p__Firmicutes;c__Clostridia;o__Oscillospirales;f__UCG-010;g__UCG-010	c__Clostridia	o__Oscillospirales	f__UCG-010	0.00201499	0.00368471	0.00191584	0.00224992	0.000470437	0.000896937	0.0111122	0.044412	0.0368767	0.0284051	0.0132039
bac294	g__Erysipelotrichaceae_UCG-009	p__Firmicutes	k__Bacteria;p__Firmicutes;c__Bacilli;o__Erysipelotrichales;f__Erysipelotrichaceae;g__Erysipelotrichaceae_UCG-009	c__Bacilli	o__Erysipelotrichales	f__Erysipelotrichaceae	0.00296794	0.00288399	0.00255142	0.00184008	0.0315557	0.0684513	0.0182207	0.00075376	0.000350745	0.000579252	0.0130155
bac541	g__Candidatus_Saccharimonas	p__Patescibacteria	k__Bacteria;p__Patescibacteria;c__Saccharimonadia;o__Saccharimonadales;f__Saccharimonadaceae;g__Candidatus_Saccharimonas	c__Saccharimonadia	o__Saccharimonadales	f__Saccharimonadaceae	0.000863345	0.00146207	0.00121662	0.000827243	0.0259528	0.0501542	0.0230918	0.000866635	0.000517405	0.000976328	0.0105929
bac131	g__Bacteroides	p__Bacteroidota	k__Bacteria;p__Bacteroidota;c__Bacteroidia;o__Bacteroidales;f__Bacteroidaceae;g__Bacteroides	c__Bacteroidia	o__Bacteroidales	f__Bacteroidaceae	1.94798e-05	0.00110375	0.000446953	6.28765e-05	0.00113784	0.00146358	0.00537778	0.0218341	0.0292921	0.0320737	0.00928122
bac323	g__RF39	p__Firmicutes	k__Bacteria;p__Firmicutes;c__Bacilli;o__RF39;f__RF39;g__RF39	c__Bacilli	o__RF39	f__RF39	0.00263211	0.00293171	0.00239764	0.000743912	0.0140699	0.018269	0.0109276	0.00991934	0.0100148	0.0166259	0.0088532
bac642	g__Succinivibrio	p__Proteobacteria	k__Bacteria;p__Proteobacteria;c__Gammaproteobacteria;o__Aeromonadales;f__Succinivibrionaceae;g__Succinivibrio	c__Gammaproteobacteria	o__Aeromonadales	f__Succinivibrionaceae	0.00915317	0.00378092	0.00776108	0.0418258	0.00455135	0.000441651	0.00500961	0.00332488	0.00605433	0.00229519	0.00841979
bac281	g__UCG-004	p__Firmicutes	k__Bacteria;p__Firmicutes;c__Bacilli;o__Erysipelotrichales;f__Erysipelatoclostridiaceae;g__UCG-004	c__Bacilli	o__Erysipelotrichales	f__Erysipelatoclostridiaceae	0.0279496	0.0314095	0.00750882	0.0115837	0.00258248	0.000165146	0.000227614	0.000511345	0.000644674	0.000925057	0.00835079
bac158	g__Alistipes	p__Bacteroidota	k__Bacteria;p__Bacteroidota;c__Bacteroidia;o__Bacteroidales;f__Rikenellaceae;g__Alistipes	c__Bacteroidia	o__Bacteroidales	f__Rikenellaceae	7.79192e-07	0.000643916	0.000217416	7.34822e-05	7.57548e-06	0.00178327	0.0121716	0.0212144	0.0185584	0.0268561	0.00815269
bac409	g__Monoglobus	p__Firmicutes	k__Bacteria;p__Firmicutes;c__Clostridia;o__Monoglobales;f__Monoglobaceae;g__Monoglobus	c__Clostridia	o__Monoglobales	f__Monoglobaceae	0.000194798	0.0012795	0.000101511	0.000107572	0.00114163	0.000756791	0.00811019	0.023259	0.0205871	0.0179863	0.00735244
bac419	unclear_genus_53	p__Firmicutes	k__Bacteria;p__Firmicutes;c__Clostridia;o__Oscillospirales;f__Oscillospiraceae;__	c__Clostridia	o__Oscillospirales	f__Oscillospiraceae	0.00526968	0.00450893	0.00395667	0.00417182	0.00295292	0.00107951	0.00480822	0.0155328	0.0153502	0.0156671	0.00732978
bac372	g__Eubacterium_ruminantium_group	p__Firmicutes	k__Bacteria;p__Firmicutes;c__Clostridia;o__Lachnospirales;f__Lachnospiraceae;g__Eubacterium_ruminantium_group	c__Clostridia	o__Lachnospirales	f__Lachnospiraceae	0.0155776	0.0103443	0.00951405	0.0131518	0.0055801	0.000762851	0.00136673	0.00456423	0.00476952	0.00418676	0.0069818
bac47	unclear_genus_11	p__Actinobacteriota	k__Bacteria;p__Actinobacteriota;c__Actinobacteria;o__Bifidobacteriales;f__Bifidobacteriaceae;__	c__Actinobacteria	o__Bifidobacteriales	f__Bifidobacteriaceae	0	0	7.80275e-05	0.0203591	0.00890877	0.0321738	0.00730778	0.000476498	0.00019772	0.000164721	0.00696664
bac491	g__Succiniclasticum	p__Firmicutes	k__Bacteria;p__Firmicutes;c__Negativicutes;o__Acidaminococcales;f__Acidaminococcaceae;g__Succiniclasticum	c__Negativicutes	o__Acidaminococcales	f__Acidaminococcaceae	0.00797503	0.00876938	0.0197713	0.0191637	0.00191129	0.000261354	0.000772	0.000915876	0.000448469	0.000635977	0.00606243
bac774	g__Akkermansia	p__Verrucomicrobiota	k__Bacteria;p__Verrucomicrobiota;c__Verrucomicrobiae;o__Verrucomicrobiales;f__Akkermansiaceae;g__Akkermansia	c__Verrucomicrobiae	o__Verrucomicrobiales	f__Akkermansiaceae	4.67515e-06	5.22708e-05	1.66661e-05	9.84813e-06	0.00167191	0.00145677	0.00260445	0.0276013	0.0143063	0.00717901	0.00549032
bac430	g__UCG-002	p__Firmicutes	k__Bacteria;p__Firmicutes;c__Clostridia;o__Oscillospirales;f__Oscillospiraceae;g__UCG-002	c__Clostridia	o__Oscillospirales	f__Oscillospiraceae	0.00196824	0.00150146	0.00104996	0.00188326	0.000854514	0.00028105	0.00484283	0.0152479	0.0162926	0.0104309	0.00543527
bac327	unclear_genus_46	p__Firmicutes	k__Bacteria;p__Firmicutes;c__Clostridia;__;__;__	c__Clostridia	__	__	0.000285964	0.00104542	0.000231052	0.000325746	0.00107496	0.0010333	0.00503164	0.0156934	0.0146578	0.0135159	0.00528951
bac436	unclear_genus_54	p__Firmicutes	k__Bacteria;p__Firmicutes;c__Clostridia;o__Oscillospirales;f__Ruminococcaceae;__	c__Clostridia	o__Oscillospirales	f__Ruminococcaceae	0.00101451	0.00135525	0.000926481	0.000339382	0.00957086	0.0122117	0.00807453	0.00553692	0.00499149	0.00519036	0.00492115
bac106	g__Olsenella	p__Actinobacteriota	k__Bacteria;p__Actinobacteriota;c__Coriobacteriia;o__Coriobacteriales;f__Atopobiaceae;g__Olsenella	c__Coriobacteriia	o__Coriobacteriales	f__Atopobiaceae	0.00105191	0.00189766	0.00217644	0.00254991	0.0206197	0.0111988	0.00644347	0.000406046	0.000172721	0.000442893	0.00469596
bac470	g__Mogibacterium	p__Firmicutes	k__Bacteria;p__Firmicutes;c__Clostridia;o__Peptostreptococcales-Tissierellales;f__Anaerovoracaceae;g__Mogibacterium	c__Clostridia	o__Peptostreptococcales-Tissierellales	f__Anaerovoracaceae	0.000221291	0.000224992	0.000459074	0.000951481	0.0134753	0.0175054	0.0113776	0.00100451	0.000262112	0.000248718	0.00457304
bac408	g__probable_genus_10	p__Firmicutes	k__Bacteria;p__Firmicutes;c__Clostridia;o__Lachnospirales;f__Lachnospiraceae;g__probable_genus_10	c__Clostridia	o__Lachnospirales	f__Lachnospiraceae	0.0106492	0.00419606	0.0107958	0.00671718	0.00896104	0.000960571	0.000477255	0.00016363	8.33303e-05	0.00026399	0.00432681
bac385	g__Lachnospiraceae_ND3007_group	p__Firmicutes	k__Bacteria;p__Firmicutes;c__Clostridia;o__Lachnospirales;f__Lachnospiraceae;g__Lachnospiraceae_ND3007_group	c__Clostridia	o__Lachnospirales	f__Lachnospiraceae	0.0173542	0.0150108	0.00331352	0.0043756	0.000954511	0.000141662	0.000188804	0.000576494	0.000129541	0.000755973	0.00428011
bac468	g__Family_XIII_AD3011_group	p__Firmicutes	k__Bacteria;p__Firmicutes;c__Clostridia;o__Peptostreptococcales-Tissierellales;f__Anaerovoracaceae;g__Family_XIII_AD3011_group	c__Clostridia	o__Peptostreptococcales-Tissierellales	f__Anaerovoracaceae	0.000931135	0.00133177	0.00116587	0.00142874	0.0129238	0.00633386	0.00423761	0.00410515	0.00482179	0.00281444	0.00400941
bac437	unclear_genus_136	p__Firmicutes	k__Bacteria;p__Firmicutes;c__Clostridia;o__Oscillospirales;f__Ruminococcaceae;g__	c__Clostridia	o__Oscillospirales	f__Ruminococcaceae	0.000779192	0.00138253	0.000763609	0.000722701	0.00326428	0.00549298	0.00489528	0.00778987	0.0062172	0.00712229	0.00384299
bac476	g__Romboutsia	p__Firmicutes	k__Bacteria;p__Firmicutes;c__Clostridia;o__Peptostreptococcales-Tissierellales;f__Peptostreptococcaceae;g__Romboutsia	c__Clostridia	o__Peptostreptococcales-Tissierellales	f__Peptostreptococcaceae	0	3.71199e-05	0.000105299	0.000403773	0.000693914	0.00264081	0.0320307	0.000721186	0.000276505	9.49056e-05	0.00370042
bac300	g__Turicibacter	p__Firmicutes	k__Bacteria;p__Firmicutes;c__Bacilli;o__Erysipelotrichales;f__Erysipelotrichaceae;g__Turicibacter	c__Bacilli	o__Erysipelotrichales	f__Erysipelotrichaceae	0	0	2.95444e-05	9.09058e-05	0.000681793	0.00145828	0.0326516	0.000517405	0.000369684	0.00042653	0.00362258
bac360	g__Butyrivibrio	p__Firmicutes	k__Bacteria;p__Firmicutes;c__Clostridia;o__Lachnospirales;f__Lachnospiraceae;g__Butyrivibrio	c__Clostridia	o__Lachnospirales	f__Lachnospiraceae	0.00647197	0.00528314	0.00437408	0.00667021	0.00513163	0.00438393	0.00138771	0.000417409	0.000287868	0.000398167	0.00348061
bac499	g__Selenomonas	p__Firmicutes	k__Bacteria;p__Firmicutes;c__Negativicutes;o__Veillonellales-Selenomonadales;f__Selenomonadaceae;g__Selenomonas	c__Negativicutes	o__Veillonellales-Selenomonadales	f__Selenomonadaceae	0.01179	0.00958526	0.00477407	0.00510739	0.00232264	0.000115147	0.00018356	4.77255e-05	9.24209e-05	0.000197447	0.00342156
bac493	unclear_genus_59	p__Firmicutes	k__Bacteria;p__Firmicutes;c__Negativicutes;o__Veillonellales-Selenomonadales;f__Selenomonadaceae;__	c__Negativicutes	o__Veillonellales-Selenomonadales	f__Selenomonadaceae	0.00686469	0.0113382	0.00566646	0.0061619	0.00114769	0.000121965	0.000819201	0.000109087	0.000118178	0.000184357	0.00325317
bac242	g__Desulfovibrio	p__Desulfobacterota	k__Bacteria;p__Desulfobacterota;c__Desulfovibrionia;o__Desulfovibrionales;f__Desulfovibrionaceae;g__Desulfovibrio	c__Desulfovibrionia	o__Desulfovibrionales	f__Desulfovibrionaceae	0.00124593	0.00116587	0.00277414	0.0057051	0.00361199	0.00028105	0.00161533	0.00490891	0.0040597	0.00537035	0.00307384
bac404	g__Syntrophococcus	p__Firmicutes	k__Bacteria;p__Firmicutes;c__Clostridia;o__Lachnospirales;f__Lachnospiraceae;g__Syntrophococcus	c__Clostridia	o__Lachnospirales	f__Lachnospiraceae	0.00219966	0.00179084	0.00173706	0.00230976	0.00960041	0.00749215	0.00489633	0.000356048	8.48454e-05	0.00018872	0.00306558
bac299	g__Solobacterium	p__Firmicutes	k__Bacteria;p__Firmicutes;c__Bacilli;o__Erysipelotrichales;f__Erysipelotrichaceae;g__Solobacterium	c__Bacilli	o__Erysipelotrichales	f__Erysipelotrichaceae	0.000546214	0.000494679	0.000396198	0.0004265	0.0122738	0.0121723	0.0027062	9.3936e-05	5.45435e-05	4.25439e-05	0.00292069
bac466	g__Eubacterium_nodatum_group	p__Firmicutes	k__Bacteria;p__Firmicutes;c__Clostridia;o__Peptostreptococcales-Tissierellales;f__Anaerovoracaceae;g__Eubacterium_nodatum_group	c__Clostridia	o__Peptostreptococcales-Tissierellales	f__Anaerovoracaceae	0.00135579	0.00160221	0.00142571	0.00278323	0.0064528	0.00450665	0.00635012	0.00195447	0.00157646	0.00119559	0.0029203
bac416	g__Clostridium_methylpentosum_group	p__Firmicutes	k__Bacteria;p__Firmicutes;c__Clostridia;o__Oscillospirales;f__Clostridium_methylpentosum_group;g__Clostridium_methylpentosum_group	c__Clostridia	o__Oscillospirales	f__Clostridium_methylpentosum_group	0.00389674	0.00217341	0.0018863	0.00143177	0.00994737	0.00537405	0.00221111	0.000638613	0.000383319	0.00067743	0.00286201
bac282	unclear_genus_44	p__Firmicutes	k__Bacteria;p__Firmicutes;c__Bacilli;o__Erysipelotrichales;f__Erysipelotrichaceae;__	c__Bacilli	o__Erysipelotrichales	f__Erysipelotrichaceae	0.000225187	0.000249233	0.00027499	0.000240143	0.00319307	0.0162797	0.00748504	0.000204538	8.93907e-05	8.94513e-05	0.00283308
bac402	g__Ruminococcus_gauvreauii_group	p__Firmicutes	k__Bacteria;p__Firmicutes;c__Clostridia;o__Lachnospirales;f__Lachnospiraceae;g__Ruminococcus_gauvreauii_group	c__Clostridia	o__Lachnospirales	f__Lachnospiraceae	0.00343858	0.00388319	0.00321125	0.00288702	0.00496421	0.00547404	0.00274291	0.000589373	0.000199993	0.000366532	0.00277571
bac396	g__Lachnospiraceae_XPB1014_group	p__Firmicutes	k__Bacteria;p__Firmicutes;c__Clostridia;o__Lachnospirales;f__Lachnospiraceae;g__Lachnospiraceae_XPB1014_group	c__Clostridia	o__Lachnospirales	f__Lachnospiraceae	0.00537331	0.00510512	0.00439984	0.00302565	0.00424151	0.00349912	0.000960804	0.000224234	0.000162115	0.000391622	0.00273833
bac355	g__Acetitomaculum	p__Firmicutes	k__Bacteria;p__Firmicutes;c__Clostridia;o__Lachnospirales;f__Lachnospiraceae;g__Acetitomaculum	c__Clostridia	o__Lachnospirales	f__Lachnospiraceae	0.00229628	0.00177948	0.00166055	0.00101814	0.00696944	0.00551041	0.00394181	0.000540889	0.000274232	0.000531253	0.00245225
bac134	g__Bacteroidales_UCG-001	p__Bacteroidota	k__Bacteria;p__Bacteroidota;c__Bacteroidia;o__Bacteroidales;f__Bacteroidales_UCG-001;g__Bacteroidales_UCG-001	c__Bacteroidia	o__Bacteroidales	f__Bacteroidales_UCG-001	0.00241783	0.00240976	0.00192948	0.00112041	0.000198478	5.68161e-05	0.00153666	0.00357563	0.00385138	0.00458056	0.0021677
bac425	g__Oscillibacter	p__Firmicutes	k__Bacteria;p__Firmicutes;c__Clostridia;o__Oscillospirales;f__Oscillospiraceae;g__Oscillibacter	c__Clostridia	o__Oscillospirales	f__Oscillospiraceae	7.79192e-06	0.000168176	3.56048e-05	1.13632e-05	6.06039e-06	0.000162873	0.00167721	0.00611266	0.00825576	0.00522417	0.00216617
bac130	unclear_genus_115	p__Bacteroidota	k__Bacteria;p__Bacteroidota;c__Bacteroidia;o__Bacteroidales;f__;g__	c__Bacteroidia	o__Bacteroidales	__	0.000892955	0.00107572	0.00210447	0.00140752	0.000161358	3.63623e-05	0.0012094	0.00468695	0.00560889	0.00428384	0.00214675
bac400	g__Pseudobutyrivibrio	p__Firmicutes	k__Bacteria;p__Firmicutes;c__Clostridia;o__Lachnospirales;f__Lachnospiraceae;g__Pseudobutyrivibrio	c__Clostridia	o__Lachnospirales	f__Lachnospiraceae	0.00443283	0.00116738	0.00211507	0.00565434	0.00433545	0.00192114	0.00103108	0.000294686	6.06039e-05	0.000190902	0.00212035
bac291	g__Erysipelotrichaceae_UCG-006	p__Firmicutes	k__Bacteria;p__Firmicutes;c__Bacilli;o__Erysipelotrichales;f__Erysipelotrichaceae;g__Erysipelotrichaceae_UCG-006	c__Bacilli	o__Erysipelotrichales	f__Erysipelotrichaceae	0.000754258	0.00070149	0.00127723	0.000595433	0.00443544	0.00591039	0.0061246	0.000106814	5.45435e-05	5.89069e-05	0.00200191
bac233	g__Gastranaerophilales	p__Cyanobacteria	k__Bacteria;p__Cyanobacteria;c__Vampirivibrionia;o__Gastranaerophilales;f__Gastranaerophilales;g__Gastranaerophilales	c__Vampirivibrionia	o__Gastranaerophilales	f__Gastranaerophilales	0.000386479	0.000108329	0.00134768	0.000757548	0.00753003	0.00489679	0.00200237	0.000575737	0.000628765	0.00168976	0.00199235
bac285	g__Anaerorhabdus_furcosa_group	p__Firmicutes	k__Bacteria;p__Firmicutes;c__Bacilli;o__Erysipelotrichales;f__Erysipelotrichaceae;g__Anaerorhabdus_furcosa_group	c__Bacilli	o__Erysipelotrichales	f__Erysipelotrichaceae	0.000219732	0.000294686	0.000246203	0.000175751	0.00573085	0.0074164	0.00169714	0.000788608	0.000806031	0.00106251	0.00184379
bac213	g__Campylobacter	p__Campilobacterota	k__Bacteria;p__Campilobacterota;c__Campylobacteria;o__Campylobacterales;f__Campylobacteraceae;g__Campylobacter	c__Campylobacteria	o__Campylobacterales	f__Campylobacteraceae	3.89596e-06	5.60586e-05	0.00043559	0.000189387	1.36359e-05	3.63623e-05	0.00183455	0.0004265	0.00230067	0.0131188	0.00184154
bac340	g__Clostridia_vadinBB60_group	p__Firmicutes	k__Bacteria;p__Firmicutes;c__Clostridia;o__Clostridia_vadinBB60_group;f__Clostridia_vadinBB60_group;g__Clostridia_vadinBB60_group	c__Clostridia	o__Clostridia_vadinBB60_group	f__Clostridia_vadinBB60_group	0.00123112	0.00119314	0.000290141	0.000817395	0.00015757	0.000171963	0.00182301	0.00543314	0.00364835	0.00357914	0.0018345
bac415	g__UCG-009	p__Firmicutes	k__Bacteria;p__Firmicutes;c__Clostridia;o__Oscillospirales;f__Butyricicoccaceae;g__UCG-009	c__Clostridia	o__Oscillospirales	f__Butyricicoccaceae	6.93481e-05	0.000320443	0.000104542	0.000106814	7.57548e-05	0.000115147	0.00141918	0.00539602	0.0052142	0.00491	0.00177315
bac89	g__Cutibacterium	p__Actinobacteriota	k__Bacteria;p__Actinobacteriota;c__Actinobacteria;o__Propionibacteriales;f__Propionibacteriaceae;g__Cutibacterium	c__Actinobacteria	o__Propionibacteriales	f__Propionibacteriaceae	3.89596e-06	0	0.0162532	0.000521193	0.00011136	9.16633e-05	5.24456e-05	0	7.57548e-07	0	0.00170345
bac398	g__Moryella	p__Firmicutes	k__Bacteria;p__Firmicutes;c__Clostridia;o__Lachnospirales;f__Lachnospiraceae;g__Moryella	c__Clostridia	o__Lachnospirales	f__Lachnospiraceae	0.00339962	0.0030908	0.0051483	0.00251582	0.00178251	0.000177266	0.000234956	0.000212871	0.000103027	0.000358896	0.00170241
bac151	g__Prevotellaceae_Ga6A1_group	p__Bacteroidota	k__Bacteria;p__Bacteroidota;c__Bacteroidia;o__Bacteroidales;f__Prevotellaceae;g__Prevotellaceae_Ga6A1_group	c__Bacteroidia	o__Bacteroidales	f__Prevotellaceae	0.00294457	0.0038188	0.00479604	0.00303625	0.000764366	1.06057e-05	0.000151043	0.000207568	0.000377259	0.000786517	0.0016893
bac643	g__Succinivibrionaceae_UCG-001	p__Proteobacteria	k__Bacteria;p__Proteobacteria;c__Gammaproteobacteria;o__Aeromonadales;f__Succinivibrionaceae;g__Succinivibrionaceae_UCG-001	c__Gammaproteobacteria	o__Aeromonadales	f__Succinivibrionaceae	0.00344948	0.000231052	0.00114541	0.00914361	0.00260369	5.30284e-05	5.34946e-05	5.30284e-06	1.06057e-05	5.34526e-05	0.00167491
bac472	unclear_genus_57	p__Firmicutes	k__Bacteria;p__Firmicutes;c__Clostridia;o__Peptostreptococcales-Tissierellales;f__Peptostreptococcaceae;__	c__Clostridia	o__Peptostreptococcales-Tissierellales	f__Peptostreptococcaceae	0	3.78774e-06	4.6968e-05	0.000167418	0.000308322	0.00116814	0.0144593	0.000190902	6.51491e-05	9.81782e-06	0.00164198
bac129	unclear_genus_28	p__Bacteroidota	k__Bacteria;p__Bacteroidota;c__Bacteroidia;o__Bacteroidales;__;__	c__Bacteroidia	o__Bacteroidales	__	0.00252614	0.00274384	0.00483846	0.00333776	0.000413621	1.5151e-05	0.000264326	0.000787093	0.000443923	0.000784335	0.00161546
bac395	g__Lachnospiraceae_UCG-010	p__Firmicutes	k__Bacteria;p__Firmicutes;c__Clostridia;o__Lachnospirales;f__Lachnospiraceae;g__Lachnospiraceae_UCG-010	c__Clostridia	o__Lachnospirales	f__Lachnospiraceae	8.57112e-06	0.000307565	6.51491e-05	6.66642e-05	0.000105299	5.37859e-05	0.00106989	0.00559449	0.00581342	0.00305989	0.00161447
bac399	g__Oribacterium	p__Firmicutes	k__Bacteria;p__Firmicutes;c__Clostridia;o__Lachnospirales;f__Lachnospiraceae;g__Oribacterium	c__Clostridia	o__Lachnospirales	f__Lachnospiraceae	0.00479983	0.00285065	0.00358017	0.00280899	0.00119541	9.69662e-05	0.000170973	0.000109087	7.34822e-05	0.000268354	0.00159539
bac461	unclear_genus_56	p__Firmicutes	k__Bacteria;p__Firmicutes;c__Clostridia;o__Peptostreptococcales-Tissierellales;f__Anaerovoracaceae;__	c__Clostridia	o__Peptostreptococcales-Tissierellales	f__Anaerovoracaceae	0.00148514	0.00111814	0.000990873	0.00159615	0.004993	0.00113632	0.00116849	0.00115602	0.00108026	0.000979601	0.0015704
bac349	g__Defluviitaleaceae_UCG-011	p__Firmicutes	k__Bacteria;p__Firmicutes;c__Clostridia;o__Lachnospirales;f__Defluviitaleaceae;g__Defluviitaleaceae_UCG-011	c__Clostridia	o__Lachnospirales	f__Defluviitaleaceae	0.00229472	0.0021878	0.00261203	0.00181584	0.00183554	0.000718156	0.000721652	0.00110375	0.00114617	0.000904331	0.001534
bac112	g__DNF00809	p__Actinobacteriota	k__Bacteria;p__Actinobacteriota;c__Coriobacteriia;o__Coriobacteriales;f__Eggerthellaceae;g__DNF00809	c__Coriobacteriia	o__Coriobacteriales	f__Eggerthellaceae	0.000129346	0.000234082	9.77237e-05	0.0001606	0.00273475	0.00662855	0.00499597	0.000272717	2.27264e-05	4.47256e-05	0.00153212
bac441	g__Candidatus_Soleaferrea	p__Firmicutes	k__Bacteria;p__Firmicutes;c__Clostridia;o__Oscillospirales;f__Ruminococcaceae;g__Candidatus_Soleaferrea	c__Clostridia	o__Oscillospirales	f__Ruminococcaceae	0	0.000276505	3.8635e-05	8.33303e-06	1.5151e-05	8.10577e-05	0.00107199	0.00424985	0.00452181	0.00472674	0.00149901
bac283	unclear_genus_130	p__Firmicutes	k__Bacteria;p__Firmicutes;c__Bacilli;o__Erysipelotrichales;f__Erysipelotrichaceae;g__	c__Bacilli	o__Erysipelotrichales	f__Erysipelotrichaceae	0.001348	0.00133253	0.00107875	0.000487861	0.00361957	0.00497255	0.00187021	6.89369e-05	5.15133e-05	0.000129813	0.00149597
bac502	g__Dialister	p__Firmicutes	k__Bacteria;p__Firmicutes;c__Negativicutes;o__Veillonellales-Selenomonadales;f__Veillonellaceae;g__Dialister	c__Negativicutes	o__Veillonellales-Selenomonadales	f__Veillonellaceae	0.00286042	0.00246052	0.00356881	0.00288777	0.00166509	0.000130298	0.000797174	3.1817e-05	1.5151e-06	2.94535e-05	0.00144329
bac155	g__Prevotellaceae_UCG-004	p__Bacteroidota	k__Bacteria;p__Bacteroidota;c__Bacteroidia;o__Bacteroidales;f__Prevotellaceae;g__Prevotellaceae_UCG-004	c__Bacteroidia	o__Bacteroidales	f__Prevotellaceae	0.00270847	0.00139843	0.00436196	0.00366805	0.000338624	0.000100754	0.000140554	0.000206053	0.000760578	0.000325079	0.00140086
bac293	g__Erysipelotrichaceae_UCG-008	p__Firmicutes	k__Bacteria;p__Firmicutes;c__Bacilli;o__Erysipelotrichales;f__Erysipelotrichaceae;g__Erysipelotrichaceae_UCG-008	c__Bacilli	o__Erysipelotrichales	f__Erysipelotrichaceae	0.000352974	0.000364381	0.000347715	0.000264384	0.00294156	0.00600811	0.00339428	0.000149237	5.45435e-05	7.96335e-05	0.00139568
bac410	unclear_genus_51	p__Firmicutes	k__Bacteria;p__Firmicutes;c__Clostridia;o__Oscillospirales;__;__	c__Clostridia	o__Oscillospirales	__	0.000425439	0.000420439	0.000260597	0.000299232	0.000327261	0.000294686	0.000917799	0.00348093	0.00384834	0.00341333	0.00136881
bac403	g__Shuttleworthia	p__Firmicutes	k__Bacteria;p__Firmicutes;c__Clostridia;o__Lachnospirales;f__Lachnospiraceae;g__Shuttleworthia	c__Clostridia	o__Lachnospirales	f__Lachnospiraceae	0.00531409	0.00136359	0.00210674	0.00279914	0.00118405	0.00016363	0.000186706	9.54511e-05	3.71199e-05	0.000165812	0.00134163
bac154	g__Prevotellaceae_UCG-003	p__Bacteroidota	k__Bacteria;p__Bacteroidota;c__Bacteroidia;o__Bacteroidales;f__Prevotellaceae;g__Prevotellaceae_UCG-003	c__Bacteroidia	o__Bacteroidales	f__Prevotellaceae	0.00200642	0.00138556	0.00232719	0.00378698	0.00055604	5.98463e-05	0.000124821	0.000840121	0.00136131	0.000947966	0.00133963
bac356	g__Agathobacter	p__Firmicutes	k__Bacteria;p__Firmicutes;c__Clostridia;o__Lachnospirales;f__Lachnospiraceae;g__Agathobacter	c__Clostridia	o__Lachnospirales	f__Lachnospiraceae	0	0.000150752	3.40897e-05	6.81793e-06	1.66661e-05	3.33321e-05	0.000625152	0.00427484	0.00478998	0.0029868	0.00129184
bac459	unclear_genus_137	p__Firmicutes	k__Bacteria;p__Firmicutes;c__Clostridia;o__Peptococcales;f__Peptococcaceae;g__	c__Clostridia	o__Peptococcales	f__Peptococcaceae	7.79192e-07	0.000158328	3.71199e-05	7.57548e-06	0.000128783	4.84831e-05	0.000681793	0.00395213	0.0037991	0.00385841	0.00126725
bac214	g__Helicobacter	p__Campilobacterota	k__Bacteria;p__Campilobacterota;c__Campylobacteria;o__Campylobacterales;f__Helicobacteraceae;g__Helicobacter	c__Campylobacteria	o__Campylobacterales	f__Helicobacteraceae	0	9.84813e-06	0.000128783	0	0	6.06039e-06	3.25163e-05	0.000242415	0.0004265	0.011417	0.00122632
bac618	unclear_genus_160	p__Proteobacteria	k__Bacteria;p__Proteobacteria;c__Alphaproteobacteria;o__Rhodospirillales;f__;g__	c__Alphaproteobacteria	o__Rhodospirillales	__	9.97366e-05	0.000128026	0.000118178	0.000974965	8.7118e-05	0.000175751	0.00301038	0.00169691	0.00232037	0.00346678	0.00120782
bac156	g__Prevotellaceae_YAB2003_group	p__Bacteroidota	k__Bacteria;p__Bacteroidota;c__Bacteroidia;o__Bacteroidales;f__Prevotellaceae;g__Prevotellaceae_YAB2003_group	c__Bacteroidia	o__Bacteroidales	f__Prevotellaceae	0.00248095	0.00116511	0.00380441	0.00291353	0.000610584	4.16652e-05	1.88804e-05	6.06039e-06	1.89387e-05	3.16352e-05	0.00110918
bac764	g__WCHB1-41	p__Verrucomicrobiota	k__Bacteria;p__Verrucomicrobiota;c__Kiritimatiellae;o__WCHB1-41;f__WCHB1-41;g__WCHB1-41	c__Kiritimatiellae	o__WCHB1-41	f__WCHB1-41	0.000470632	0.00043559	0.00070755	0.00719216	0.000866635	0.000451499	0.000122723	0.000106814	7.72699e-05	0.000185448	0.00106163
bac49	g__Bifidobacterium	p__Actinobacteriota	k__Bacteria;p__Actinobacteriota;c__Actinobacteria;o__Bifidobacteriales;f__Bifidobacteriaceae;g__Bifidobacterium	c__Actinobacteria	o__Bifidobacteriales	f__Bifidobacteriaceae	7.71401e-05	7.42397e-05	0.000255294	0.000637098	0.00206659	0.00348018	0.00324114	0.000231052	0.000335594	0.000196356	0.00105947
bac133	g__Bacteroidales_RF16_group	p__Bacteroidota	k__Bacteria;p__Bacteroidota;c__Bacteroidia;o__Bacteroidales;f__Bacteroidales_RF16_group;g__Bacteroidales_RF16_group	c__Bacteroidia	o__Bacteroidales	f__Bacteroidales_RF16_group	0.000560239	0.000521951	0.000596948	0.0027946	0.000659824	3.8635e-05	0.000595783	0.00157191	0.00142571	0.00167776	0.00104434
bac328	unclear_genus_131	p__Firmicutes	k__Bacteria;p__Firmicutes;c__Clostridia;o__;f__;g__	c__Clostridia	__	__	0.000278172	0.000323473	0.000128026	0.00023484	9.46935e-05	2.72717e-05	0.000361875	0.00215371	0.0028605	0.0028799	0.000934246
bac500	g__Veillonellaceae_UCG-001	p__Firmicutes	k__Bacteria;p__Firmicutes;c__Negativicutes;o__Veillonellales-Selenomonadales;f__Selenomonadaceae;g__Veillonellaceae_UCG-001	c__Negativicutes	o__Veillonellales-Selenomonadales	f__Selenomonadaceae	0.00211473	0.00189766	0.00260597	0.00136131	0.000518163	5.90888e-05	0.00014475	4.84831e-05	3.8635e-05	6.98156e-05	0.00088586
bac420	unclear_genus_135	p__Firmicutes	k__Bacteria;p__Firmicutes;c__Clostridia;o__Oscillospirales;f__Oscillospiraceae;g__	c__Clostridia	o__Oscillospirales	f__Oscillospiraceae	0.00118359	0.00106739	0.00116511	0.00222643	0.00181509	0.000655279	0.000358728	9.92388e-05	2.65142e-05	0.000177812	0.000877518
bac346	g__Anaerofustis	p__Firmicutes	k__Bacteria;p__Firmicutes;c__Clostridia;o__Eubacteriales;f__Anaerofustaceae;g__Anaerofustis	c__Clostridia	o__Eubacteriales	f__Anaerofustaceae	4.59724e-05	0.000103784	0.00011136	9.46935e-05	0.0029052	0.00229007	0.00214712	0.000121208	3.10595e-05	8.18152e-05	0.000793228
bac490	g__Phascolarctobacterium	p__Firmicutes	k__Bacteria;p__Firmicutes;c__Negativicutes;o__Acidaminococcales;f__Acidaminococcaceae;g__Phascolarctobacterium	c__Negativicutes	o__Acidaminococcales	f__Acidaminococcaceae	0	5.60586e-05	3.8635e-05	1.5151e-06	0	5.75737e-05	0.00127758	0.00169464	0.00226431	0.0021861	0.000757641
bac440	g__CAG-352	p__Firmicutes	k__Bacteria;p__Firmicutes;c__Clostridia;o__Oscillospirales;f__Ruminococcaceae;g__CAG-352	c__Clostridia	o__Oscillospirales	f__Ruminococcaceae	0.000317911	0.000244688	0.00183251	0.00110299	0.00100905	0.00154994	0.000181462	9.09058e-05	0.000254536	0.000379623	0.000696362
bac342	g__Candidatus_Arthromitus	p__Firmicutes	k__Bacteria;p__Firmicutes;c__Clostridia;o__Clostridiales;f__Clostridiaceae;g__Candidatus_Arthromitus	c__Clostridia	o__Clostridiales	f__Clostridiaceae	0	8.18152e-05	5.75737e-05	0.000227264	5.5301e-05	0.000557555	0.00553302	0.000371199	0	7.85426e-05	0.000696227
bac469	g__Family_XIII_UCG-001	p__Firmicutes	k__Bacteria;p__Firmicutes;c__Clostridia;o__Peptostreptococcales-Tissierellales;f__Anaerovoracaceae;g__Family_XIII_UCG-001	c__Clostridia	o__Peptostreptococcales-Tissierellales	f__Anaerovoracaceae	0.000312456	0.000161358	0.000189387	0.000910573	0.00437333	0.000445438	8.70598e-05	9.24209e-05	0.000135601	0.000149449	0.000685707
bac320	g__Ureaplasma	p__Firmicutes	k__Bacteria;p__Firmicutes;c__Bacilli;o__Mycoplasmatales;f__Mycoplasmataceae;g__Ureaplasma	c__Bacilli	o__Mycoplasmatales	f__Mycoplasmataceae	0	2.27264e-06	0	1.81812e-05	0.00202417	0.000165146	0.00442222	3.03019e-05	8.7118e-05	7.96335e-05	0.000682904
bac103	g__Atopobium	p__Actinobacteriota	k__Bacteria;p__Actinobacteriota;c__Coriobacteriia;o__Coriobacteriales;f__Atopobiaceae;g__Atopobium	c__Coriobacteriia	o__Coriobacteriales	f__Atopobiaceae	8.02568e-05	0.000159843	8.40879e-05	3.8635e-05	0.00253173	0.00247491	0.00104367	5.37859e-05	5.30284e-06	2.39991e-05	0.000649621
bac464	g__Anaerovorax	p__Firmicutes	k__Bacteria;p__Firmicutes;c__Clostridia;o__Peptostreptococcales-Tissierellales;f__Anaerovoracaceae;g__Anaerovorax	c__Clostridia	o__Peptostreptococcales-Tissierellales	f__Anaerovoracaceae	0.00105191	0.000965116	0.00110072	0.00103027	0.000397713	0.000172721	0.000304185	0.000445438	0.000541647	0.000452711	0.000646242
bac401	g__Roseburia	p__Firmicutes	k__Bacteria;p__Firmicutes;c__Clostridia;o__Lachnospirales;f__Lachnospiraceae;g__Roseburia	c__Clostridia	o__Lachnospirales	f__Lachnospiraceae	0	8.18152e-05	2.12113e-05	0	0	7.57548e-06	0.000215027	0.00234764	0.0025143	0.00125341	0.000644098
bac359	g__Blautia	p__Firmicutes	k__Bacteria;p__Firmicutes;c__Clostridia;o__Lachnospirales;f__Lachnospiraceae;g__Blautia	c__Clostridia	o__Lachnospirales	f__Lachnospiraceae	0.000306223	0.000436348	0.00031514	0.000234082	0.000853757	0.000295444	0.000419565	0.00137647	0.00106284	0.000911967	0.000621183
bac754	unclear_genus_97	p__Spirochaetota	k__Bacteria;p__Spirochaetota;c__Spirochaetia;o__Spirochaetales;f__Spirochaetaceae;__	c__Spirochaetia	o__Spirochaetales	f__Spirochaetaceae	0.00177188	0.00215522	0.000906028	0.000959814	7.0452e-05	4.54529e-06	3.14674e-06	3.40897e-05	1.96963e-05	0.000106905	0.000603178
bac280	g__Sharpea	p__Firmicutes	k__Bacteria;p__Firmicutes;c__Bacilli;o__Erysipelotrichales;f__Erysipelatoclostridiaceae;g__Sharpea	c__Bacilli	o__Erysipelotrichales	f__Erysipelatoclostridiaceae	0.000956069	0.000569676	0.000955268	0.000620432	0.00130071	0.000793911	0.000439495	0.000109844	0.000164388	1.41813e-05	0.000592397
bac495	g__Anaerovibrio	p__Firmicutes	k__Bacteria;p__Firmicutes;c__Negativicutes;o__Veillonellales-Selenomonadales;f__Selenomonadaceae;g__Anaerovibrio	c__Negativicutes	o__Veillonellales-Selenomonadales	f__Selenomonadaceae	0.00191993	0.00104087	0.000993146	0.00109769	0.000362866	2.72717e-05	6.60815e-05	8.93907e-05	0.000109844	0.00015054	0.000585763
bac101	unclear_genus_22	p__Actinobacteriota	k__Bacteria;p__Actinobacteriota;c__Coriobacteriia;o__Coriobacteriales;f__Atopobiaceae;__	c__Coriobacteriia	o__Coriobacteriales	f__Atopobiaceae	0.000179214	0.000266657	0.000195447	0.000353775	0.00179918	0.00179842	0.000927239	6.43916e-05	3.03019e-05	5.45435e-05	0.000566917
bac390	g__Lachnospiraceae_UCG-002	p__Firmicutes	k__Bacteria;p__Firmicutes;c__Clostridia;o__Lachnospirales;f__Lachnospiraceae;g__Lachnospiraceae_UCG-002	c__Clostridia	o__Lachnospirales	f__Lachnospiraceae	0.000243108	0.000196963	0.000103784	1.5151e-05	0.00252415	0.00184008	0.000576902	1.89387e-05	3.78774e-06	4.36348e-06	0.000552723
bac447	g__Incertae_Sedis	p__Firmicutes	k__Bacteria;p__Firmicutes;c__Clostridia;o__Oscillospirales;f__Ruminococcaceae;g__Incertae_Sedis	c__Clostridia	o__Oscillospirales	f__Ruminococcaceae	5.29851e-05	0.000124238	3.1817e-05	2.42415e-05	0.000152267	0.000106057	0.00052131	0.00151661	0.00128783	0.0015654	0.000538276
bac388	g__Lachnospiraceae_NK4B4_group	p__Firmicutes	k__Bacteria;p__Firmicutes;c__Clostridia;o__Lachnospirales;f__Lachnospiraceae;g__Lachnospiraceae_NK4B4_group	c__Clostridia	o__Lachnospirales	f__Lachnospiraceae	0	5.98463e-05	7.57548e-06	0	3.78774e-06	1.5151e-06	0.000324114	0.00146661	0.00168479	0.00182284	0.000537108
bac164	g__Parabacteroides	p__Bacteroidota	k__Bacteria;p__Bacteroidota;c__Bacteroidia;o__Bacteroidales;f__Tannerellaceae;g__Parabacteroides	c__Bacteroidia	o__Bacteroidales	f__Tannerellaceae	2.33758e-06	5.83312e-05	3.48472e-05	1.13632e-05	1.89387e-05	0.000460589	0.000393342	0.00106739	0.00105981	0.00201811	0.000512505
bac110	unclear_genus_113	p__Actinobacteriota	k__Bacteria;p__Actinobacteriota;c__Coriobacteriia;o__Coriobacteriales;f__Eggerthellaceae;g__	c__Coriobacteriia	o__Coriobacteriales	f__Eggerthellaceae	3.58429e-05	0.000130298	0.000171206	6.96944e-05	0.00200372	0.00172948	0.000658717	6.3634e-05	6.81793e-06	3.81804e-05	0.000490759
bac756	g__Sphaerochaeta	p__Spirochaetota	k__Bacteria;p__Spirochaetota;c__Spirochaetia;o__Spirochaetales;f__Spirochaetaceae;g__Sphaerochaeta	c__Spirochaetia	o__Spirochaetales	f__Spirochaetaceae	9.35031e-06	0.00280975	0.000954511	0.000836333	0.000205296	7.57548e-07	1.04891e-06	5.30284e-06	2.27264e-06	4.36348e-06	0.000482898
bac421	g__Colidextribacter	p__Firmicutes	k__Bacteria;p__Firmicutes;c__Clostridia;o__Oscillospirales;f__Oscillospiraceae;g__Colidextribacter	c__Clostridia	o__Oscillospirales	f__Oscillospiraceae	3.11677e-06	3.03019e-05	3.1817e-05	1.13632e-05	1.81812e-05	0.000335594	0.00045313	0.00108329	0.00139768	0.00140613	0.000477061
bac335	unclear_genus_48	p__Firmicutes	k__Bacteria;p__Firmicutes;c__Clostridia;o__Clostridia;f__Hungateiclostridiaceae;__	c__Clostridia	o__Clostridia	f__Hungateiclostridiaceae	1.55838e-06	5.98463e-05	7.57548e-07	5.30284e-06	0	2.87868e-05	0.000389147	0.00137419	0.00124086	0.0016603	0.000476076
bac152	g__Prevotellaceae_NK3B31_group	p__Bacteroidota	k__Bacteria;p__Bacteroidota;c__Bacteroidia;o__Bacteroidales;f__Prevotellaceae;g__Prevotellaceae_NK3B31_group	c__Bacteroidia	o__Bacteroidales	f__Prevotellaceae	0.000331936	0.000196963	0.00119238	0.000969662	0.000165146	1.5151e-06	5.13967e-05	0.000521193	0.000640886	0.000404713	0.000447579
bac254	unclear_genus_39	p__Firmicutes	k__Bacteria;p__Firmicutes;c__Bacilli;__;__;__	c__Bacilli	__	__	0	0	9.09058e-06	0.00011439	0.00328549	0.000586342	0.000412223	1.5151e-06	0	0	0.000440905
bac347	g__Pseudoramibacter	p__Firmicutes	k__Bacteria;p__Firmicutes;c__Clostridia;o__Eubacteriales;f__Eubacteriaceae;g__Pseudoramibacter	c__Clostridia	o__Eubacteriales	f__Eubacteriaceae	1.79214e-05	2.12113e-05	1.06057e-05	6.3634e-05	0.000784062	0.00215674	0.00127758	1.66661e-05	1.5151e-06	6.54522e-06	0.000435648
bac311	g__Enterococcus	p__Firmicutes	k__Bacteria;p__Firmicutes;c__Bacilli;o__Lactobacillales;f__Enterococcaceae;g__Enterococcus	c__Bacilli	o__Lactobacillales	f__Enterococcaceae	0	2.27264e-06	0	1.5151e-06	8.33303e-06	0.000449226	0.00383902	2.87868e-05	2.27264e-06	7.63609e-06	0.000433906
bac365	g__Coprococcus	p__Firmicutes	k__Bacteria;p__Firmicutes;c__Clostridia;o__Lachnospirales;f__Lachnospiraceae;g__Coprococcus	c__Clostridia	o__Lachnospirales	f__Lachnospiraceae	1.55838e-06	6.2119e-05	1.06057e-05	3.78774e-06	8.63605e-05	4.16652e-05	0.00043425	0.00165979	0.00129465	0.000683975	0.000427876
bac166	g__p-251-o5	p__Bacteroidota	k__Bacteria;p__Bacteroidota;c__Bacteroidia;o__Bacteroidales;f__p-251-o5;g__p-251-o5	c__Bacteroidia	o__Bacteroidales	f__p-251-o5	0.000142592	4.62104e-05	8.25728e-05	0.000115147	2.87868e-05	3.03019e-06	9.12554e-05	0.000491649	0.00126889	0.00198211	0.000425225
bac498	g__Schwartzia	p__Firmicutes	k__Bacteria;p__Firmicutes;c__Negativicutes;o__Veillonellales-Selenomonadales;f__Selenomonadaceae;g__Schwartzia	c__Negativicutes	o__Veillonellales-Selenomonadales	f__Selenomonadaceae	0.000804906	0.000593918	0.00114314	0.000928754	0.000310595	6.89369e-05	3.77609e-05	1.59085e-05	1.74236e-05	7.85426e-05	0.000399989
bac397	g__Marvinbryantia	p__Firmicutes	k__Bacteria;p__Firmicutes;c__Clostridia;o__Lachnospirales;f__Lachnospiraceae;g__Marvinbryantia	c__Clostridia	o__Lachnospirales	f__Lachnospiraceae	0.000618679	0.000583312	0.000230295	0.000110602	0.000968147	0.000131056	0.000203489	0.000465135	0.000261354	0.00030108	0.000387315
bac330	unclear_genus_47	p__Firmicutes	k__Bacteria;p__Firmicutes;c__Clostridia;o__Christensenellales;f__Christensenellaceae;__	c__Clostridia	o__Christensenellales	f__Christensenellaceae	0.00017376	0.000284081	0.00067043	5.90888e-05	0.000306049	0.000167418	0.000618859	0.00066437	0.000586342	0.000319625	0.000385002
bac428	g__Papillibacter	p__Firmicutes	k__Bacteria;p__Firmicutes;c__Clostridia;o__Oscillospirales;f__Oscillospiraceae;g__Papillibacter	c__Clostridia	o__Oscillospirales	f__Oscillospiraceae	0.00037635	0.000284838	0.000439378	0.000328018	5.37859e-05	1.59085e-05	0.000186706	0.000822697	0.000724974	0.000558525	0.000379118
bac450	g__Pygmaiobacter	p__Firmicutes	k__Bacteria;p__Firmicutes;c__Clostridia;o__Oscillospirales;f__Ruminococcaceae;g__Pygmaiobacter	c__Clostridia	o__Oscillospirales	f__Ruminococcaceae	0	5.45435e-05	3.03019e-06	0	0	2.19689e-05	0.000327261	0.00133025	0.00108405	0.000935966	0.000375708
bac148	g__Alloprevotella	p__Bacteroidota	k__Bacteria;p__Bacteroidota;c__Bacteroidia;o__Bacteroidales;f__Prevotellaceae;g__Alloprevotella	c__Bacteroidia	o__Bacteroidales	f__Prevotellaceae	0.000138696	0.000124238	0.000150752	0.000131813	3.48472e-05	0.000235597	7.2375e-05	0.000746185	0.000940875	0.00104723	0.000362261
bac343	g__Clostridium_sensu_stricto_1	p__Firmicutes	k__Bacteria;p__Firmicutes;c__Clostridia;o__Clostridiales;f__Clostridiaceae;g__Clostridium_sensu_stricto_1	c__Clostridia	o__Clostridiales	f__Clostridiaceae	0	1.43934e-05	1.28783e-05	9.62086e-05	4.54529e-05	0.000471953	0.00204538	0.00034923	0.000316655	0.000223628	0.000357578
bac443	g__Eubacterium_siraeum_group	p__Firmicutes	k__Bacteria;p__Firmicutes;c__Clostridia;o__Oscillospirales;f__Ruminococcaceae;g__Eubacterium_siraeum_group	c__Clostridia	o__Oscillospirales	f__Ruminococcaceae	0	6.13614e-05	4.54529e-06	0	1.36359e-05	1.59085e-05	0.000193	0.000862847	0.000928754	0.00149122	0.000357127
bac366	g__Dorea	p__Firmicutes	k__Bacteria;p__Firmicutes;c__Clostridia;o__Lachnospirales;f__Lachnospiraceae;g__Dorea	c__Clostridia	o__Lachnospirales	f__Lachnospiraceae	0	6.2119e-05	3.78774e-06	7.57548e-06	0.000233325	7.0452e-05	0.000610467	0.0010136	0.00078179	0.000750518	0.000353363
bac238	g__Desulfobulbus	p__Desulfobacterota	k__Bacteria;p__Desulfobacterota;c__Desulfobulbia;o__Desulfobulbales;f__Desulfobulbaceae;g__Desulfobulbus	c__Desulfobulbia	o__Desulfobulbales	f__Desulfobulbaceae	0.000419985	0.00140904	0.00027196	0.000459832	0.000621947	0.000147722	4.30054e-05	7.57548e-05	3.03019e-06	5.67252e-05	0.0003509
bac699	g__Escherichia-Shigella	p__Proteobacteria	k__Bacteria;p__Proteobacteria;c__Gammaproteobacteria;o__Enterobacterales;f__Enterobacteriaceae;g__Escherichia-Shigella	c__Gammaproteobacteria	o__Enterobacterales	f__Enterobacteriaceae	7.01273e-06	4.54529e-06	2.87868e-05	0.000174994	0.00020075	0.000198478	0.00234537	0.000187872	0.000177266	8.29061e-05	0.000340798
bac489	g__Acidaminococcus	p__Firmicutes	k__Bacteria;p__Firmicutes;c__Negativicutes;o__Acidaminococcales;f__Acidaminococcaceae;g__Acidaminococcus	c__Negativicutes	o__Acidaminococcales	f__Acidaminococcaceae	0.000809581	0.000598463	0.000400743	0.000705277	0.000654522	3.25746e-05	0.000158386	9.84813e-06	2.27264e-06	2.07265e-05	0.000339239
bac637	unclear_genus_79	p__Proteobacteria	k__Bacteria;p__Proteobacteria;c__Gammaproteobacteria;o__Aeromonadales;f__Succinivibrionaceae;__	c__Gammaproteobacteria	o__Aeromonadales	f__Succinivibrionaceae	0.000364662	4.99982e-05	0.000290899	0.00254839	2.72717e-05	7.57548e-06	2.30761e-05	0	1.5151e-06	4.36348e-06	0.000331775
bac260	g__Bacillus	p__Firmicutes	k__Bacteria;p__Firmicutes;c__Bacilli;o__Bacillales;f__Bacillaceae;g__Bacillus	c__Bacilli	o__Bacillales	f__Bacillaceae	0.000208824	0	0	1.5151e-06	0.000169691	0.0020219	0.0006755	2.27264e-05	2.19689e-05	0	0.000312212
bac382	g__Lachnospiraceae_AC2044_group	p__Firmicutes	k__Bacteria;p__Firmicutes;c__Clostridia;o__Lachnospirales;f__Lachnospiraceae;g__Lachnospiraceae_AC2044_group	c__Clostridia	o__Lachnospirales	f__Lachnospiraceae	0	2.72717e-05	1.5151e-05	2.27264e-06	0.000255294	1.43934e-05	0.000161533	0.00101208	0.00101739	0.000567252	0.000307264
bac451	g__Ruminococcaceae	p__Firmicutes	k__Bacteria;p__Firmicutes;c__Clostridia;o__Oscillospirales;f__Ruminococcaceae;g__Ruminococcaceae	c__Clostridia	o__Oscillospirales	f__Ruminococcaceae	8.41528e-05	0.000150752	4.31802e-05	5.45435e-05	2.27264e-06	1.59085e-05	0.000252788	0.000534829	0.000546192	0.00133522	0.000301984
bac312	g__Lactobacillus	p__Firmicutes	k__Bacteria;p__Firmicutes;c__Bacilli;o__Lactobacillales;f__Lactobacillaceae;g__Lactobacillus	c__Bacilli	o__Lactobacillales	f__Lactobacillaceae	3.89596e-06	0	5.30284e-06	3.63623e-05	0.00148782	0.00138783	3.88098e-05	4.01501e-05	8.33303e-06	5.45435e-06	0.000301396
bac357	g__Anaerosporobacter	p__Firmicutes	k__Bacteria;p__Firmicutes;c__Clostridia;o__Lachnospirales;f__Lachnospiraceae;g__Anaerosporobacter	c__Clostridia	o__Lachnospirales	f__Lachnospiraceae	0	2.95444e-05	6.81793e-06	1.5151e-06	0	0	4.09076e-05	0.00100754	0.00136131	0.00055198	0.000299962
bac474	g__Paeniclostridium	p__Firmicutes	k__Bacteria;p__Firmicutes;c__Clostridia;o__Peptostreptococcales-Tissierellales;f__Peptostreptococcaceae;g__Paeniclostridium	c__Clostridia	o__Peptostreptococcales-Tissierellales	f__Peptostreptococcaceae	0	3.03019e-06	2.27264e-06	1.81812e-05	0.00012045	0.000165903	0.00259816	5.22708e-05	2.65142e-05	0	0.000298678
bac622	g__Mitochondria	p__Proteobacteria	k__Bacteria;p__Proteobacteria;c__Alphaproteobacteria;o__Rickettsiales;f__Mitochondria;g__Mitochondria	c__Alphaproteobacteria	o__Rickettsiales	f__Mitochondria	0.00046284	0.000914361	0.000171963	0.000584827	0.000360593	0.00027196	6.18859e-05	1.43934e-05	1.74236e-05	0.000115632	0.000297588
bac135	unclear_genus_116	p__Bacteroidota	k__Bacteria;p__Bacteroidota;c__Bacteroidia;o__Bacteroidales;f__Barnesiellaceae;g__	c__Bacteroidia	o__Bacteroidales	f__Barnesiellaceae	0	2.72717e-05	1.13632e-05	0	3.03019e-06	6.06039e-06	0.000309429	0.000896937	0.000918906	0.000786517	0.000295951
bac494	unclear_genus_141	p__Firmicutes	k__Bacteria;p__Firmicutes;c__Negativicutes;o__Veillonellales-Selenomonadales;f__Selenomonadaceae;g__	c__Negativicutes	o__Veillonellales-Selenomonadales	f__Selenomonadaceae	0.000951394	0.000655279	0.000646946	0.000433318	0.000224234	9.84813e-06	2.09783e-06	2.27264e-06	1.5151e-06	4.36348e-06	0.000293127
bac109	unclear_genus_24	p__Actinobacteriota	k__Bacteria;p__Actinobacteriota;c__Coriobacteriia;o__Coriobacteriales;f__Eggerthellaceae;__	c__Coriobacteriia	o__Coriobacteriales	f__Eggerthellaceae	6.77897e-05	6.51491e-05	3.71199e-05	5.37859e-05	0.000789365	0.00121056	0.000612565	3.78774e-05	1.96963e-05	2.18174e-05	0.000291573
bac449	g__Paludicola	p__Firmicutes	k__Bacteria;p__Firmicutes;c__Clostridia;o__Oscillospirales;f__Ruminococcaceae;g__Paludicola	c__Clostridia	o__Oscillospirales	f__Ruminococcaceae	9.97366e-05	0.000131056	0.000112117	0.000100754	4.99982e-05	2.19689e-05	0.000206636	0.000717398	0.000681036	0.000642522	0.000276322
bac277	g__Erysipelotrichaceae_UCG-002	p__Firmicutes	k__Bacteria;p__Firmicutes;c__Bacilli;o__Erysipelotrichales;f__Erysipelatoclostridiaceae;g__Erysipelotrichaceae_UCG-002	c__Bacilli	o__Erysipelotrichales	f__Erysipelatoclostridiaceae	0.000652963	0.000158328	0.000340897	0.000725731	0.0005871	7.27246e-05	0.00013531	1.74236e-05	1.5151e-06	3.27261e-06	0.000269526
bac317	g__Lactococcus	p__Firmicutes	k__Bacteria;p__Firmicutes;c__Bacilli;o__Lactobacillales;f__Streptococcaceae;g__Lactococcus	c__Bacilli	o__Lactobacillales	f__Streptococcaceae	0	0	0	1.74236e-05	7.57548e-07	0.00212265	0.000483549	6.81793e-06	0	0	0.00026312
bac370	g__Eubacterium_hallii_group	p__Firmicutes	k__Bacteria;p__Firmicutes;c__Clostridia;o__Lachnospirales;f__Lachnospiraceae;g__Eubacterium_hallii_group	c__Clostridia	o__Lachnospirales	f__Lachnospiraceae	4.12972e-05	1.5151e-05	1.36359e-05	5.45435e-05	0.00039847	0.00113784	0.00092619	3.56048e-05	2.27264e-06	5.45435e-06	0.000263046
bac54	g__Lawsonella	p__Actinobacteriota	k__Bacteria;p__Actinobacteriota;c__Actinobacteria;o__Corynebacteriales;f__Corynebacteriaceae;g__Lawsonella	c__Actinobacteria	o__Corynebacteriales	f__Corynebacteriaceae	0	0	0.00246279	0.000119693	4.54529e-06	9.09058e-06	6.29348e-06	0	0	0	0.000260241
bac161	g__U29-B03	p__Bacteroidota	k__Bacteria;p__Bacteroidota;c__Bacteroidia;o__Bacteroidales;f__Rikenellaceae;g__U29-B03	c__Bacteroidia	o__Bacteroidales	f__Rikenellaceae	0.000371675	0.00110451	0.000554525	0.000380289	7.19671e-05	8.33303e-06	0	5.30284e-06	1.5151e-05	3.92713e-05	0.000255102
bac503	g__Megasphaera	p__Firmicutes	k__Bacteria;p__Firmicutes;c__Negativicutes;o__Veillonellales-Selenomonadales;f__Veillonellaceae;g__Megasphaera	c__Negativicutes	o__Veillonellales-Selenomonadales	f__Veillonellaceae	0.000624133	0.000286353	0.000924209	0.000196205	0.000325746	2.49991e-05	4.61522e-05	3.78774e-06	4.54529e-06	1.41813e-05	0.000245031
bac304	g__Izemoplasmatales	p__Firmicutes	k__Bacteria;p__Firmicutes;c__Bacilli;o__Izemoplasmatales;f__Izemoplasmatales;g__Izemoplasmatales	c__Bacilli	o__Izemoplasmatales	f__Izemoplasmatales	3.42845e-05	0.000109844	9.77237e-05	6.81793e-05	8.33303e-06	1.96963e-05	0.000263277	0.000494679	0.000444681	0.000856332	0.000239703
bac638	unclear_genus_164	p__Proteobacteria	k__Bacteria;p__Proteobacteria;c__Gammaproteobacteria;o__Aeromonadales;f__Succinivibrionaceae;g__	c__Gammaproteobacteria	o__Aeromonadales	f__Succinivibrionaceae	0.000230641	3.40897e-05	7.72699e-05	0.00170903	0.000258324	6.06039e-05	0	0	0	2.18174e-06	0.000237214
bac100	unclear_genus_110	p__Actinobacteriota	k__Bacteria;p__Actinobacteriota;c__Coriobacteriia;o__Coriobacteriales;f__;g__	c__Coriobacteriia	o__Coriobacteriales	__	2.80509e-05	4.39378e-05	3.03019e-06	2.72717e-05	0.000403773	0.00091133	0.000773049	8.10577e-05	0	1.30904e-05	0.000228459
bac53	g__Corynebacterium	p__Actinobacteriota	k__Bacteria;p__Actinobacteriota;c__Actinobacteria;o__Corynebacteriales;f__Corynebacteriaceae;g__Corynebacterium	c__Actinobacteria	o__Corynebacteriales	f__Corynebacteriaceae	0	0	0.00102193	6.59067e-05	0.000454529	0.000575737	0.000121674	0	0	0	0.000223978
bac496	g__Mitsuokella	p__Firmicutes	k__Bacteria;p__Firmicutes;c__Negativicutes;o__Veillonellales-Selenomonadales;f__Selenomonadaceae;g__Mitsuokella	c__Negativicutes	o__Veillonellales-Selenomonadales	f__Selenomonadaceae	0.000712961	0.000207568	0.000793153	0.000181812	0.000187872	9.09058e-06	3.14674e-06	3.03019e-06	0	0	0.000209863
bac387	g__Lachnospiraceae_NK4A136_group	p__Firmicutes	k__Bacteria;p__Firmicutes;c__Clostridia;o__Lachnospirales;f__Lachnospiraceae;g__Lachnospiraceae_NK4A136_group	c__Clostridia	o__Lachnospirales	f__Lachnospiraceae	0	0	3.10595e-05	9.09058e-06	2.27264e-06	0.000765881	0.000380755	0.000390137	0.000334079	8.61787e-05	0.000199945
bac292	g__Erysipelotrichaceae_UCG-007	p__Firmicutes	k__Bacteria;p__Firmicutes;c__Bacilli;o__Erysipelotrichales;f__Erysipelotrichaceae;g__Erysipelotrichaceae_UCG-007	c__Bacilli	o__Erysipelotrichales	f__Erysipelotrichaceae	8.72696e-05	4.77255e-05	6.74218e-05	4.01501e-05	0.000537102	0.000309837	0.000862206	8.33303e-06	2.27264e-06	5.45435e-06	0.000196777
bac379	g__Howardella	p__Firmicutes	k__Bacteria;p__Firmicutes;c__Clostridia;o__Lachnospirales;f__Lachnospiraceae;g__Howardella	c__Clostridia	o__Lachnospirales	f__Lachnospiraceae	3.11677e-05	3.8635e-05	3.25746e-05	4.31802e-05	0.000932542	0.000706792	0.000161533	2.27264e-06	0	9.81782e-06	0.000195851
bac326	g__Staphylococcus	p__Firmicutes	k__Bacteria;p__Firmicutes;c__Bacilli;o__Staphylococcales;f__Staphylococcaceae;g__Staphylococcus	c__Bacilli	o__Staphylococcales	f__Staphylococcaceae	3.89596e-06	0	0.00149161	0.000146207	0.000199235	4.16652e-05	2.51739e-05	2.3484e-05	5.30284e-06	0	0.000193658
bac723	g__Acinetobacter	p__Proteobacteria	k__Bacteria;p__Proteobacteria;c__Gammaproteobacteria;o__Pseudomonadales;f__Moraxellaceae;g__Acinetobacter	c__Gammaproteobacteria	o__Pseudomonadales	f__Moraxellaceae	3.11677e-06	0	0	3.78774e-06	0.000980267	0.000484073	0.000403831	1.5151e-06	1.5151e-06	0	0.000187811
bac319	g__Mycoplasma	p__Firmicutes	k__Bacteria;p__Firmicutes;c__Bacilli;o__Mycoplasmatales;f__Mycoplasmataceae;g__Mycoplasma	c__Bacilli	o__Mycoplasmatales	f__Mycoplasmataceae	1.6363e-05	2.80293e-05	1.21208e-05	1.21208e-05	0	0.000225749	0.0014024	2.04538e-05	3.56048e-05	3.3817e-05	0.000178666
bac278	g__Erysipelotrichaceae_UCG-003	p__Firmicutes	k__Bacteria;p__Firmicutes;c__Bacilli;o__Erysipelotrichales;f__Erysipelatoclostridiaceae;g__Erysipelotrichaceae_UCG-003	c__Bacilli	o__Erysipelotrichales	f__Erysipelatoclostridiaceae	0	2.12113e-05	4.54529e-06	0	1.74236e-05	2.3484e-05	0.00021188	0.000448469	0.000444681	0.000599978	0.000177167
bac445	g__Fournierella	p__Firmicutes	k__Bacteria;p__Firmicutes;c__Clostridia;o__Oscillospirales;f__Ruminococcaceae;g__Fournierella	c__Clostridia	o__Oscillospirales	f__Ruminococcaceae	0	2.04538e-05	3.78774e-06	0	1.5151e-06	3.78774e-06	6.08369e-05	0.000574979	0.000626492	0.000470165	0.000176202
bac543	g__Saccharimonadales	p__Patescibacteria	k__Bacteria;p__Patescibacteria;c__Saccharimonadia;o__Saccharimonadales;f__Saccharimonadales;g__Saccharimonadales	c__Saccharimonadia	o__Saccharimonadales	f__Saccharimonadales	1.01295e-05	4.01501e-05	2.49991e-05	4.84831e-05	0.000169691	0.00067346	0.000619908	7.80275e-05	4.6968e-05	2.39991e-05	0.000173582
bac728	g__Pseudomonas	p__Proteobacteria	k__Bacteria;p__Proteobacteria;c__Gammaproteobacteria;o__Pseudomonadales;f__Pseudomonadaceae;g__Pseudomonas	c__Gammaproteobacteria	o__Pseudomonadales	f__Pseudomonadaceae	1.48047e-05	0	0	0	0.000326503	0.000440893	0.000856962	7.57548e-05	0	1.09087e-06	0.000171601
bac230	g__Chloroplast	p__Cyanobacteria	k__Bacteria;p__Cyanobacteria;c__Cyanobacteriia;o__Chloroplast;f__Chloroplast;g__Chloroplast	c__Cyanobacteriia	o__Chloroplast	f__Chloroplast	1.6363e-05	3.25746e-05	0.000148479	3.71199e-05	0.000699217	0.000416652	0.000113283	9.3936e-05	0.000118178	2.18174e-06	0.000167798
bac374	g__Eubacterium_xylanophilum_group	p__Firmicutes	k__Bacteria;p__Firmicutes;c__Clostridia;o__Lachnospirales;f__Lachnospiraceae;g__Eubacterium_xylanophilum_group	c__Clostridia	o__Lachnospirales	f__Lachnospiraceae	4.90891e-05	1.5151e-06	2.42415e-05	1.59085e-05	2.87868e-05	9.09058e-06	0.000109087	0.00043862	0.000359835	0.000634886	0.000167106
bac448	g__Negativibacillus	p__Firmicutes	k__Bacteria;p__Firmicutes;c__Clostridia;o__Oscillospirales;f__Ruminococcaceae;g__Negativibacillus	c__Clostridia	o__Oscillospirales	f__Ruminococcaceae	0	9.84813e-06	1.5151e-06	0	3.78774e-06	1.28783e-05	0.00015419	0.000598463	0.000423469	0.000465801	0.000166995
bac427	g__Oscillospiraceae	p__Firmicutes	k__Bacteria;p__Firmicutes;c__Clostridia;o__Oscillospirales;f__Oscillospiraceae;g__Oscillospiraceae	c__Clostridia	o__Oscillospirales	f__Oscillospiraceae	7.79192e-07	1.66661e-05	2.27264e-06	3.03019e-06	6.06039e-06	1.06057e-05	0.000287402	0.00046665	0.000454529	0.000400349	0.000164834
bac497	g__Quinella	p__Firmicutes	k__Bacteria;p__Firmicutes;c__Negativicutes;o__Veillonellales-Selenomonadales;f__Selenomonadaceae;g__Quinella	c__Negativicutes	o__Veillonellales-Selenomonadales	f__Selenomonadaceae	0.000187006	0.000181812	0.000133328	0.000628765	4.24227e-05	0.000103027	0.000213978	5.30284e-06	1.89387e-05	2.61809e-05	0.000154076
bac248	g__Endomicrobium	p__Elusimicrobiota	k__Bacteria;p__Elusimicrobiota;c__Endomicrobia;o__Endomicrobiales;f__Endomicrobiaceae;g__Endomicrobium	c__Endomicrobia	o__Endomicrobiales	f__Endomicrobiaceae	0.000266484	0.000234082	0.000496952	0.000434833	0	5.90888e-05	2.30761e-05	0	0	0	0.000151452
bac165	g__Blvii28_wastewater-sludge_group	p__Bacteroidota	k__Bacteria;p__Bacteroidota;c__Bacteroidia;o__Bacteroidales;f__Williamwhitmaniaceae;g__Blvii28_wastewater-sludge_group	c__Bacteroidia	o__Bacteroidales	f__Williamwhitmaniaceae	0.000328819	0.000531041	0.000174236	0.000321958	4.24227e-05	4.54529e-06	9.44022e-06	9.84813e-06	3.03019e-06	2.61809e-05	0.000145152
bac506	g__Cetobacterium	p__Fusobacteriota	k__Bacteria;p__Fusobacteriota;c__Fusobacteriia;o__Fusobacteriales;f__Fusobacteriaceae;g__Cetobacterium	c__Fusobacteriia	o__Fusobacteriales	f__Fusobacteriaceae	0	0	0	6.81793e-06	0.000134844	0.00117647	8.3913e-05	0	0	0	0.000140205
bac77	g__Micrococcus	p__Actinobacteriota	k__Bacteria;p__Actinobacteriota;c__Actinobacteria;o__Micrococcales;f__Micrococcaceae;g__Micrococcus	c__Actinobacteria	o__Micrococcales	f__Micrococcaceae	0	0	0.00118859	8.86331e-05	1.06057e-05	5.07557e-05	1.67826e-05	3.03019e-06	3.78774e-06	0	0.000136219
bac244	g__Mailhella	p__Desulfobacterota	k__Bacteria;p__Desulfobacterota;c__Desulfovibrionia;o__Desulfovibrionales;f__Desulfovibrionaceae;g__Mailhella	c__Desulfovibrionia	o__Desulfovibrionales	f__Desulfovibrionaceae	2.33758e-06	6.81793e-06	1.36359e-05	1.43934e-05	6.06039e-06	1.81812e-05	0.000245446	0.0002409	0.000340897	0.000465801	0.000135447
bac162	g__dgA-11_gut_group	p__Bacteroidota	k__Bacteria;p__Bacteroidota;c__Bacteroidia;o__Bacteroidales;f__Rikenellaceae;g__dgA-11_gut_group	c__Bacteroidia	o__Bacteroidales	f__Rikenellaceae	0	1.21208e-05	0	0	0	0	1.99293e-05	0.000370441	0.000286353	0.000582524	0.000127137
bac273	g__Asteroleplasma	p__Firmicutes	k__Bacteria;p__Firmicutes;c__Bacilli;o__Erysipelotrichales;f__Erysipelatoclostridiaceae;g__Asteroleplasma	c__Bacilli	o__Erysipelotrichales	f__Erysipelatoclostridiaceae	1.32463e-05	0.000456044	0.000367411	0.000351502	4.54529e-05	4.54529e-06	8.3913e-06	3.78774e-06	3.03019e-06	1.52722e-05	0.000126868
bac706	g__Serratia	p__Proteobacteria	k__Bacteria;p__Proteobacteria;c__Gammaproteobacteria;o__Enterobacterales;f__Yersiniaceae;g__Serratia	c__Gammaproteobacteria	o__Enterobacterales	f__Yersiniaceae	7.79192e-07	0	0	3.03019e-06	0.000554525	0.000539374	0.000126918	1.13632e-05	1.89387e-05	0	0.000125493
bac331	unclear_genus_132	p__Firmicutes	k__Bacteria;p__Firmicutes;c__Clostridia;o__Christensenellales;f__Christensenellaceae;g__	c__Clostridia	o__Christensenellales	f__Christensenellaceae	3.50637e-05	8.78756e-05	4.24227e-05	5.15133e-05	4.16652e-05	3.03019e-05	0.000112234	0.000296201	0.000362108	0.000171266	0.000123065
bac414	g__UCG-008	p__Firmicutes	k__Bacteria;p__Firmicutes;c__Clostridia;o__Oscillospirales;f__Butyricicoccaceae;g__UCG-008	c__Clostridia	o__Oscillospirales	f__Butyricicoccaceae	0	2.57566e-05	7.57548e-06	0	0	0	4.09076e-05	0.000360593	0.000390137	0.000395986	0.000122096
bac287	g__Catenisphaera	p__Firmicutes	k__Bacteria;p__Firmicutes;c__Bacilli;o__Erysipelotrichales;f__Erysipelotrichaceae;g__Catenisphaera	c__Bacilli	o__Erysipelotrichales	f__Erysipelotrichaceae	3.19469e-05	3.63623e-05	5.22708e-05	0.000327261	0.000181054	0.00016363	0.000389147	2.27264e-06	1.5151e-05	1.52722e-05	0.000121437
bac465	g__Eubacterium_brachy_group	p__Firmicutes	k__Bacteria;p__Firmicutes;c__Clostridia;o__Peptostreptococcales-Tissierellales;f__Anaerovoracaceae;g__Eubacterium_brachy_group	c__Clostridia	o__Peptostreptococcales-Tissierellales	f__Anaerovoracaceae	1.48047e-05	1.59085e-05	5.30284e-06	4.77255e-05	0.000199993	2.57566e-05	0.000152092	0.000344684	0.000178024	0.000224719	0.000120901
bac128	unclear_genus_27	p__Bacteroidota	k__Bacteria;p__Bacteroidota;c__Bacteroidia;__;__;__	c__Bacteroidia	__	__	6.0777e-05	2.3484e-05	3.71199e-05	6.74218e-05	2.27264e-06	1.06057e-05	1.78315e-05	0.000192417	0.000255294	0.000541071	0.000120829
bac761	g__Pyramidobacter	p__Synergistota	k__Bacteria;p__Synergistota;c__Synergistia;o__Synergistales;f__Synergistaceae;g__Pyramidobacter	c__Synergistia	o__Synergistales	f__Synergistaceae	8.80487e-05	8.78756e-05	0.000394683	0.000396198	0.000104542	5.30284e-05	2.09783e-05	0	9.09058e-06	1.6363e-05	0.000117081
bac381	g__Lachnospira	p__Firmicutes	k__Bacteria;p__Firmicutes;c__Clostridia;o__Lachnospirales;f__Lachnospiraceae;g__Lachnospira	c__Clostridia	o__Lachnospirales	f__Lachnospiraceae	0.000191681	0.000141662	0.000168933	0.000134086	0.000431045	4.84831e-05	3.46141e-05	8.33303e-06	0	4.36348e-06	0.00011632
bac434	g__V9D2013_group	p__Firmicutes	k__Bacteria;p__Firmicutes;c__Clostridia;o__Oscillospirales;f__Oscillospiraceae;g__V9D2013_group	c__Clostridia	o__Oscillospirales	f__Oscillospiraceae	2.33758e-06	1.5151e-05	5.30284e-06	1.43934e-05	1.5151e-06	5.30284e-06	0.000102793	0.000402258	0.000342412	0.000222537	0.0001114
bac279	g__Kandleria	p__Firmicutes	k__Bacteria;p__Firmicutes;c__Bacilli;o__Erysipelotrichales;f__Erysipelatoclostridiaceae;g__Kandleria	c__Bacilli	o__Erysipelotrichales	f__Erysipelatoclostridiaceae	0.000255575	0.000328776	0.000128026	0.000146207	0.00015454	4.46953e-05	2.4125e-05	0	4.54529e-06	7.63609e-06	0.000109413
bac114	g__Enterorhabdus	p__Actinobacteriota	k__Bacteria;p__Actinobacteriota;c__Coriobacteriia;o__Coriobacteriales;f__Eggerthellaceae;g__Enterorhabdus	c__Coriobacteriia	o__Coriobacteriales	f__Eggerthellaceae	2.10382e-05	4.54529e-05	2.87868e-05	1.5151e-05	0.000340897	0.00030908	0.000127967	8.33303e-05	3.56048e-05	2.83626e-05	0.000103567
bac274	g__Candidatus_Stoquefichus	p__Firmicutes	k__Bacteria;p__Firmicutes;c__Bacilli;o__Erysipelotrichales;f__Erysipelatoclostridiaceae;g__Candidatus_Stoquefichus	c__Bacilli	o__Erysipelotrichales	f__Erysipelatoclostridiaceae	0	6.06039e-06	3.78774e-06	0	6.06039e-06	1.13632e-05	7.2375e-05	0.000289383	0.000276505	0.00035126	0.00010168
bac690	g__Sutterella	p__Proteobacteria	k__Bacteria;p__Proteobacteria;c__Gammaproteobacteria;o__Burkholderiales;f__Sutterellaceae;g__Sutterella	c__Gammaproteobacteria	o__Burkholderiales	f__Sutterellaceae	1.09087e-05	1.5151e-05	2.27264e-06	3.10595e-05	1.66661e-05	0	0	0.000290141	0.000265899	0.000380713	0.000101281
bac115	g__Parvibacter	p__Actinobacteriota	k__Bacteria;p__Actinobacteriota;c__Coriobacteriia;o__Coriobacteriales;f__Eggerthellaceae;g__Parvibacter	c__Coriobacteriia	o__Coriobacteriales	f__Eggerthellaceae	0	1.74236e-05	0	0	3.93925e-05	2.95444e-05	0.00012587	0.00031211	0.000280293	0.000183266	9.87899e-05
bac640	g__Ruminobacter	p__Proteobacteria	k__Bacteria;p__Proteobacteria;c__Gammaproteobacteria;o__Aeromonadales;f__Succinivibrionaceae;g__Ruminobacter	c__Gammaproteobacteria	o__Aeromonadales	f__Succinivibrionaceae	1.24671e-05	3.03019e-06	0.00011136	0.000582555	0.000119693	2.3484e-05	2.62228e-05	1.5151e-05	4.39378e-05	2.39991e-05	9.61899e-05
bac337	g__Ruminiclostridium	p__Firmicutes	k__Bacteria;p__Firmicutes;c__Clostridia;o__Clostridia;f__Hungateiclostridiaceae;g__Ruminiclostridium	c__Clostridia	o__Clostridia	f__Hungateiclostridiaceae	0	1.06057e-05	0	0	0	3.03019e-06	7.55217e-05	0.000274232	0.00031211	0.000231264	9.06764e-05
bac147	unclear_genus_118	p__Bacteroidota	k__Bacteria;p__Bacteroidota;c__Bacteroidia;o__Bacteroidales;f__Prevotellaceae;g__	c__Bacteroidia	o__Bacteroidales	f__Prevotellaceae	1.6363e-05	2.3484e-05	0.00011136	4.99982e-05	2.87868e-05	0	1.04891e-05	0.0003212	0.000187872	0.000102542	8.52095e-05
bac433	g__UCG-007	p__Firmicutes	k__Bacteria;p__Firmicutes;c__Clostridia;o__Oscillospirales;f__Oscillospiraceae;g__UCG-007	c__Clostridia	o__Oscillospirales	f__Oscillospiraceae	0	0	0	0	0	1.5151e-06	6.08369e-05	0.000284081	0.000235597	0.0002509	8.3293e-05
bac286	g__Breznakia	p__Firmicutes	k__Bacteria;p__Firmicutes;c__Bacilli;o__Erysipelotrichales;f__Erysipelotrichaceae;g__Breznakia	c__Bacilli	o__Erysipelotrichales	f__Erysipelotrichaceae	0	2.27264e-06	3.03019e-06	0	7.57548e-06	3.93925e-05	8.28641e-05	0.000182569	0.000190902	0.000316352	8.24958e-05
bac139	g__Butyricimonas	p__Bacteroidota	k__Bacteria;p__Bacteroidota;c__Bacteroidia;o__Bacteroidales;f__Marinifilaceae;g__Butyricimonas	c__Bacteroidia	o__Bacteroidales	f__Marinifilaceae	6.23354e-06	9.09058e-06	6.81793e-06	0	0	2.3484e-05	4.19565e-05	0.000122723	0.00019166	0.000407985	8.0995e-05
bac435	g__Hydrogenoanaerobacterium	p__Firmicutes	k__Bacteria;p__Firmicutes;c__Clostridia;o__Oscillospirales;f__Oscillospirales;g__Hydrogenoanaerobacterium	c__Clostridia	o__Oscillospirales	f__Oscillospirales	0	1.06057e-05	4.54529e-06	1.5151e-06	0	1.5151e-06	8.28641e-05	0.000244688	0.000217416	0.000244355	8.07504e-05
bac102	unclear_genus_111	p__Actinobacteriota	k__Bacteria;p__Actinobacteriota;c__Coriobacteriia;o__Coriobacteriales;f__Atopobiaceae;g__	c__Coriobacteriia	o__Coriobacteriales	f__Atopobiaceae	1.55838e-05	1.96963e-05	1.5151e-05	4.54529e-06	0.000308322	0.000282565	0.00014475	6.06039e-06	0	2.18174e-06	7.98856e-05
bac411	unclear_genus_52	p__Firmicutes	k__Bacteria;p__Firmicutes;c__Clostridia;o__Oscillospirales;f__Butyricicoccaceae;__	c__Clostridia	o__Oscillospirales	f__Butyricicoccaceae	0	1.59085e-05	2.27264e-06	0	0	9.84813e-06	7.97174e-05	0.000221204	0.000227264	0.000227992	7.84207e-05
bac569	unclear_genus_153	p__Proteobacteria	k__Bacteria;p__Proteobacteria;c__Alphaproteobacteria;o__Elsterales;f__;g__	c__Alphaproteobacteria	o__Elsterales	__	0.000782309	0	0	0	0	0	0	0	0	0	7.82309e-05
bac378	g__GCA-900066575	p__Firmicutes	k__Bacteria;p__Firmicutes;c__Clostridia;o__Lachnospirales;f__Lachnospiraceae;g__GCA-900066575	c__Clostridia	o__Lachnospirales	f__Lachnospiraceae	0	3.78774e-06	0	0	0	2.95444e-05	9.12554e-05	0.00028105	0.000241658	0.000129813	7.77109e-05
bac373	g__Eubacterium_ventriosum_group	p__Firmicutes	k__Bacteria;p__Firmicutes;c__Clostridia;o__Lachnospirales;f__Lachnospiraceae;g__Eubacterium_ventriosum_group	c__Clostridia	o__Lachnospirales	f__Lachnospiraceae	5.99978e-05	4.92406e-05	3.40897e-05	5.30284e-05	5.68161e-05	1.59085e-05	0.000108038	0.000187872	0.000103784	7.527e-05	7.44045e-05
bac737	g__Vibrio	p__Proteobacteria	k__Bacteria;p__Proteobacteria;c__Gammaproteobacteria;o__Vibrionales;f__Vibrionaceae;g__Vibrio	c__Gammaproteobacteria	o__Vibrionales	f__Vibrionaceae	0	0	0	1.81812e-05	3.78774e-06	0.000596948	0.000117478	3.03019e-06	0	0	7.39425e-05
bac263	g__Lysinibacillus	p__Firmicutes	k__Bacteria;p__Firmicutes;c__Bacilli;o__Bacillales;f__Planococcaceae;g__Lysinibacillus	c__Bacilli	o__Bacillales	f__Planococcaceae	1.55838e-06	0	0	7.57548e-07	7.57548e-07	8.33303e-06	0.000102793	0.00023484	0.000164388	0.000185448	6.98876e-05
bac351	unclear_genus_133	p__Firmicutes	k__Bacteria;p__Firmicutes;c__Clostridia;o__Lachnospirales;f__Lachnospiraceae;g__	c__Clostridia	o__Lachnospirales	f__Lachnospiraceae	5.53227e-05	1.21208e-05	0.000135601	0.00019166	6.28765e-05	3.40897e-05	9.44022e-06	5.98463e-05	6.96944e-05	4.25439e-05	6.73195e-05
bac478	g__Terrisporobacter	p__Firmicutes	k__Bacteria;p__Firmicutes;c__Clostridia;o__Peptostreptococcales-Tissierellales;f__Peptostreptococcaceae;g__Terrisporobacter	c__Clostridia	o__Peptostreptococcales-Tissierellales	f__Peptostreptococcaceae	0	0	0	0	0	4.77255e-05	0.000607321	2.27264e-06	0	0	6.57319e-05
bac635	unclear_genus_78	p__Proteobacteria	k__Bacteria;p__Proteobacteria;c__Gammaproteobacteria;__;__;__	c__Gammaproteobacteria	__	__	7.01273e-05	0	3.78774e-05	0.00054392	1.5151e-06	0	0	0	0	0	6.53439e-05
bac113	g__Denitrobacterium	p__Actinobacteriota	k__Bacteria;p__Actinobacteriota;c__Coriobacteriia;o__Coriobacteriales;f__Eggerthellaceae;g__Denitrobacterium	c__Coriobacteriia	o__Coriobacteriales	f__Eggerthellaceae	1.6363e-05	2.04538e-05	2.27264e-06	6.81793e-06	0.00019166	0.000227264	0.000131114	1.66661e-05	0	0	6.12612e-05
bac557	g__Skermanella	p__Proteobacteria	k__Bacteria;p__Proteobacteria;c__Alphaproteobacteria;o__Azospirillales;f__Azospirillaceae;g__Skermanella	c__Alphaproteobacteria	o__Azospirillales	f__Azospirillaceae	0.000130125	0	0.000374229	8.7118e-05	0	0	0	0	0	0	5.91472e-05
bac405	g__Tuzzerella	p__Firmicutes	k__Bacteria;p__Firmicutes;c__Clostridia;o__Lachnospirales;f__Lachnospiraceae;g__Tuzzerella	c__Clostridia	o__Lachnospirales	f__Lachnospiraceae	2.64925e-05	1.74236e-05	2.49991e-05	2.87868e-05	2.27264e-06	0.000126511	0.000133212	8.33303e-05	9.69662e-05	4.25439e-05	5.82538e-05
bac442	g__Caproiciproducens	p__Firmicutes	k__Bacteria;p__Firmicutes;c__Clostridia;o__Oscillospirales;f__Ruminococcaceae;g__Caproiciproducens	c__Clostridia	o__Oscillospirales	f__Ruminococcaceae	0	9.09058e-06	1.5151e-06	0	1.5151e-06	5.30284e-06	5.9788e-05	0.000178024	0.000185599	0.000136359	5.77193e-05
bac610	unclear_genus_159	p__Proteobacteria	k__Bacteria;p__Proteobacteria;c__Alphaproteobacteria;o__Rhizobiales;f__Xanthobacteraceae;g__	c__Alphaproteobacteria	o__Rhizobiales	f__Xanthobacteraceae	0.00056881	0	0	0	0	0	0	0	0	0	5.6881e-05
bac697	unclear_genus_88	p__Proteobacteria	k__Bacteria;p__Proteobacteria;c__Gammaproteobacteria;o__Enterobacterales;f__Enterobacteriaceae;__	c__Gammaproteobacteria	o__Enterobacterales	f__Enterobacteriaceae	2.80509e-05	0	0	1.5151e-06	0.000137874	0.000264384	0.000114332	0	0	0	5.46156e-05
bac216	g__Flexilinea	p__Chloroflexi	k__Bacteria;p__Chloroflexi;c__Anaerolineae;o__Anaerolineales;f__Anaerolineaceae;g__Flexilinea	c__Anaerolineae	o__Anaerolineales	f__Anaerolineaceae	1.32463e-05	0.000275748	9.09058e-05	5.68161e-05	2.27264e-05	6.28765e-05	7.34239e-06	0	2.27264e-06	6.54522e-06	5.38479e-05
bac426	g__Oscillospira	p__Firmicutes	k__Bacteria;p__Firmicutes;c__Clostridia;o__Oscillospirales;f__Oscillospiraceae;g__Oscillospira	c__Clostridia	o__Oscillospirales	f__Oscillospiraceae	0	1.06057e-05	0	0	0	0	4.09076e-05	0.000143934	0.000216659	0.000110178	5.22284e-05
bac620	unclear_genus_162	p__Proteobacteria	k__Bacteria;p__Proteobacteria;c__Alphaproteobacteria;o__Rickettsiales;f__;g__	c__Alphaproteobacteria	o__Rickettsiales	__	0.000165189	0.000139389	0.000109087	7.57548e-05	0	0	9.44022e-06	8.33303e-06	4.54529e-06	7.63609e-06	5.19374e-05
bac693	g__Suttonella	p__Proteobacteria	k__Bacteria;p__Proteobacteria;c__Gammaproteobacteria;o__Cardiobacteriales;f__Cardiobacteriaceae;g__Suttonella	c__Gammaproteobacteria	o__Cardiobacteriales	f__Cardiobacteriaceae	2.80509e-05	0.000107572	1.43934e-05	2.19689e-05	0.000343927	0	0	0	0	1.09087e-06	5.17003e-05
bac333	g__Christensenellaceae	p__Firmicutes	k__Bacteria;p__Firmicutes;c__Clostridia;o__Christensenellales;f__Christensenellaceae;g__Christensenellaceae	c__Clostridia	o__Christensenellales	f__Christensenellaceae	3.11677e-06	1.66661e-05	0	7.57548e-07	0.000113632	9.99964e-05	0.000266424	1.5151e-06	0	0	5.02108e-05
bac674	unclear_genus_165	p__Proteobacteria	k__Bacteria;p__Proteobacteria;c__Gammaproteobacteria;o__Burkholderiales;f__Neisseriaceae;g__	c__Gammaproteobacteria	o__Burkholderiales	f__Neisseriaceae	9.35031e-06	3.40897e-05	0.000230295	0.000209841	1.43934e-05	0	1.04891e-06	0	0	0	4.99018e-05
bac270	unclear_genus_128	p__Firmicutes	k__Bacteria;p__Firmicutes;c__Bacilli;o__Erysipelotrichales;f__;g__	c__Bacilli	o__Erysipelotrichales	__	0	1.5151e-06	0	0	0	3.03019e-06	1.46848e-05	0.000100754	0.000144692	0.000224719	4.89395e-05
bac444	g__Faecalibacterium	p__Firmicutes	k__Bacteria;p__Firmicutes;c__Clostridia;o__Oscillospirales;f__Ruminococcaceae;g__Faecalibacterium	c__Clostridia	o__Oscillospirales	f__Ruminococcaceae	0	7.57548e-06	0	0	5.30284e-06	8.33303e-06	4.51033e-05	0.000142419	0.00015454	0.00012545	4.88723e-05
bac701	unclear_genus_89	p__Proteobacteria	k__Bacteria;p__Proteobacteria;c__Gammaproteobacteria;o__Enterobacterales;f__Erwiniaceae;__	c__Gammaproteobacteria	o__Enterobacterales	f__Erwiniaceae	0	0	0	0	0.000181812	0.000133328	0.000173071	0	0	0	4.88211e-05
bac763	g__Chlamydia	p__Verrucomicrobiota	k__Bacteria;p__Verrucomicrobiota;c__Chlamydiae;o__Chlamydiales;f__Chlamydiaceae;g__Chlamydia	c__Chlamydiae	o__Chlamydiales	f__Chlamydiaceae	0	0	0	0	7.57548e-07	2.57566e-05	0.000458375	0	0	0	4.84889e-05
bac132	g__Bacteroidales_BS11_gut_group	p__Bacteroidota	k__Bacteria;p__Bacteroidota;c__Bacteroidia;o__Bacteroidales;f__Bacteroidales_BS11_gut_group;g__Bacteroidales_BS11_gut_group	c__Bacteroidia	o__Bacteroidales	f__Bacteroidales_BS11_gut_group	0.000194019	5.30284e-06	2.12113e-05	0.000134086	3.03019e-06	0	0	5.5301e-05	6.96944e-05	2.18174e-06	4.84827e-05
bac467	g__Eubacterium_saphenum_group	p__Firmicutes	k__Bacteria;p__Firmicutes;c__Clostridia;o__Peptostreptococcales-Tissierellales;f__Anaerovoracaceae;g__Eubacterium_saphenum_group	c__Clostridia	o__Peptostreptococcales-Tissierellales	f__Anaerovoracaceae	3.50637e-05	1.36359e-05	2.49991e-05	7.0452e-05	0.000265899	5.37859e-05	1.2587e-05	0	0	0	4.76423e-05
bac376	g__Frisingicoccus	p__Firmicutes	k__Bacteria;p__Firmicutes;c__Clostridia;o__Lachnospirales;f__Lachnospiraceae;g__Frisingicoccus	c__Clostridia	o__Lachnospirales	f__Lachnospiraceae	0	2.27264e-06	0	0	0	0	1.99293e-05	0.00019469	0.000175751	7.63609e-05	4.69004e-05
bac272	unclear_genus_129	p__Firmicutes	k__Bacteria;p__Firmicutes;c__Bacilli;o__Erysipelotrichales;f__Erysipelatoclostridiaceae;g__	c__Bacilli	o__Erysipelotrichales	f__Erysipelatoclostridiaceae	0	2.27264e-06	3.78774e-06	0	0	0	6.81793e-05	0.000159843	9.92388e-05	0.000134177	4.67498e-05
bac540	g__Absconditabacteriales_(SR1)	p__Patescibacteria	k__Bacteria;p__Patescibacteria;c__Gracilibacteria;o__Absconditabacteriales_(SR1);f__Absconditabacteriales_(SR1);g__Absconditabacteriales_(SR1)	c__Gracilibacteria	o__Absconditabacteriales_(SR1)	f__Absconditabacteriales_(SR1)	1.40255e-05	7.12095e-05	0.000109087	5.45435e-05	0.000187114	7.57548e-07	1.1538e-05	0	0	0	4.48275e-05
bac615	g__Paracoccus	p__Proteobacteria	k__Bacteria;p__Proteobacteria;c__Alphaproteobacteria;o__Rhodobacterales;f__Rhodobacteraceae;g__Paracoccus	c__Alphaproteobacteria	o__Rhodobacterales	f__Rhodobacteraceae	0	0	0.000375744	4.31802e-05	0	7.57548e-06	5.24456e-06	0	0	0	4.31744e-05
bac3	unclear_genus_100	p__Acidobacteriota	k__Bacteria;p__Acidobacteriota;c__Acidobacteriae;o__Acidobacteriales;f__;g__	c__Acidobacteriae	o__Acidobacteriales	__	0.000423101	0	0	0	0	0	0	0	0	0	4.23101e-05
bac422	g__Flavonifractor	p__Firmicutes	k__Bacteria;p__Firmicutes;c__Clostridia;o__Oscillospirales;f__Oscillospiraceae;g__Flavonifractor	c__Clostridia	o__Oscillospirales	f__Oscillospiraceae	0	2.27264e-06	0	0	0	1.43934e-05	3.88098e-05	0.000109087	0.000156055	9.92691e-05	4.19887e-05
bac406	g__Tyzzerella	p__Firmicutes	k__Bacteria;p__Firmicutes;c__Clostridia;o__Lachnospirales;f__Lachnospiraceae;g__Tyzzerella	c__Clostridia	o__Lachnospirales	f__Lachnospiraceae	2.18174e-05	2.49991e-05	2.42415e-05	9.99964e-05	3.25746e-05	8.40879e-05	0.00011538	2.27264e-06	6.06039e-06	6.54522e-06	4.17975e-05
bac318	g__Streptococcus	p__Firmicutes	k__Bacteria;p__Firmicutes;c__Bacilli;o__Lactobacillales;f__Streptococcaceae;g__Streptococcus	c__Bacilli	o__Lactobacillales	f__Streptococcaceae	8.57112e-06	8.33303e-06	0.00016363	2.49991e-05	7.72699e-05	8.86331e-05	8.3913e-06	1.59085e-05	0	0	3.95737e-05
bac573	unclear_genus_155	p__Proteobacteria	k__Bacteria;p__Proteobacteria;c__Alphaproteobacteria;o__Paracaedibacterales;f__Paracaedibacteraceae;g__	c__Alphaproteobacteria	o__Paracaedibacterales	f__Paracaedibacteraceae	0.000155059	8.33303e-05	7.12095e-05	7.19671e-05	3.78774e-06	0	0	3.78774e-06	2.27264e-06	1.09087e-06	3.92505e-05
bac246	g__Elusimicrobium	p__Elusimicrobiota	k__Bacteria;p__Elusimicrobiota;c__Elusimicrobia;o__Elusimicrobiales;f__Elusimicrobiaceae;g__Elusimicrobium	c__Elusimicrobia	o__Elusimicrobiales	f__Elusimicrobiaceae	7.79192e-07	1.5151e-06	3.78774e-06	7.57548e-06	6.81793e-06	2.12113e-05	2.72717e-05	4.46953e-05	6.13614e-05	0.000207265	3.8228e-05
bac609	unclear_genus_74	p__Proteobacteria	k__Bacteria;p__Proteobacteria;c__Alphaproteobacteria;o__Rhizobiales;f__Xanthobacteraceae;__	c__Alphaproteobacteria	o__Rhizobiales	f__Xanthobacteraceae	0.00036622	0	0	0	0	0	0	0	0	0	3.6622e-05
bac689	g__Parasutterella	p__Proteobacteria	k__Bacteria;p__Proteobacteria;c__Gammaproteobacteria;o__Burkholderiales;f__Sutterellaceae;g__Parasutterella	c__Gammaproteobacteria	o__Burkholderiales	f__Sutterellaceae	0	0	3.78774e-06	0	1.43934e-05	1.21208e-05	7.97174e-05	3.93925e-05	0.000118178	8.29061e-05	3.50495e-05
bac552	g__Acetobacter	p__Proteobacteria	k__Bacteria;p__Proteobacteria;c__Alphaproteobacteria;o__Acetobacterales;f__Acetobacteraceae;g__Acetobacter	c__Alphaproteobacteria	o__Acetobacterales	f__Acetobacteraceae	0	0	0.000292414	5.68161e-05	0	0	0	0	0	0	3.4923e-05
bac511	unclear_genus_143	p__Gemmatimonadota	k__Bacteria;p__Gemmatimonadota;c__Gemmatimonadetes;o__Gemmatimonadales;f__Gemmatimonadaceae;g__	c__Gemmatimonadetes	o__Gemmatimonadales	f__Gemmatimonadaceae	0.00034752	0	0	0	0	0	0	0	0	0	3.4752e-05
bac707	g__Yersinia	p__Proteobacteria	k__Bacteria;p__Proteobacteria;c__Gammaproteobacteria;o__Enterobacterales;f__Yersiniaceae;g__Yersinia	c__Gammaproteobacteria	o__Enterobacterales	f__Yersiniaceae	0	1.06057e-05	0	0	0.00011136	0.0001606	4.825e-05	0	0	0	3.30815e-05
bac61	g__Acid__mus	p__Actinobacteriota	k__Bacteria;p__Actinobacteriota;c__Actinobacteria;o__Frankiales;f__Acidothermaceae;g__Acidothermus	c__Actinobacteria	o__Frankiales	f__Acidothermaceae	0.000314794	0	0	0	0	0	0	0	0	0	3.14794e-05
bac760	g__Fretibacterium	p__Synergistota	k__Bacteria;p__Synergistota;c__Synergistia;o__Synergistales;f__Synergistaceae;g__Fretibacterium	c__Synergistia	o__Synergistales	f__Synergistaceae	3.50637e-05	9.46935e-05	2.3484e-05	8.86331e-05	5.68161e-05	8.33303e-06	0	3.78774e-06	0	2.18174e-06	3.12993e-05
bac255	g__Anaeroplasma	p__Firmicutes	k__Bacteria;p__Firmicutes;c__Bacilli;o__Acholeplasmatales;f__Acholeplasmataceae;g__Anaeroplasma	c__Bacilli	o__Acholeplasmatales	f__Acholeplasmataceae	4.90891e-05	4.84831e-05	6.51491e-05	6.66642e-05	6.81793e-06	0	1.1538e-05	1.59085e-05	3.78774e-06	4.03622e-05	3.078e-05
bac644	g__Succinivibrionaceae_UCG-002	p__Proteobacteria	k__Bacteria;p__Proteobacteria;c__Gammaproteobacteria;o__Aeromonadales;f__Succinivibrionaceae;g__Succinivibrionaceae_UCG-002	c__Gammaproteobacteria	o__Aeromonadales	f__Succinivibrionaceae	7.01273e-06	0	2.19689e-05	0.000230295	1.5151e-05	4.54529e-06	0	0	0	0	2.78973e-05
bac631	g__Sphingomonas	p__Proteobacteria	k__Bacteria;p__Proteobacteria;c__Alphaproteobacteria;o__Sphingomonadales;f__Sphingomonadaceae;g__Sphingomonas	c__Alphaproteobacteria	o__Sphingomonadales	f__Sphingomonadaceae	0.000205707	0	0	0	4.39378e-05	2.19689e-05	3.14674e-06	0	0	0	2.7476e-05
bac375	g__FD2005	p__Firmicutes	k__Bacteria;p__Firmicutes;c__Clostridia;o__Lachnospirales;f__Lachnospiraceae;g__FD2005	c__Clostridia	o__Lachnospirales	f__Lachnospiraceae	0.000135579	9.84813e-06	8.33303e-06	7.95426e-05	4.09076e-05	0	0	0	0	0	2.74211e-05
bac383	g__Lachnospiraceae_FCS020_group	p__Firmicutes	k__Bacteria;p__Firmicutes;c__Clostridia;o__Lachnospirales;f__Lachnospiraceae;g__Lachnospiraceae_FCS020_group	c__Clostridia	o__Lachnospirales	f__Lachnospiraceae	8.18152e-05	1.13632e-05	5.22708e-05	6.59067e-05	9.84813e-06	2.27264e-06	5.24456e-06	1.89387e-05	1.13632e-05	1.30904e-05	2.72114e-05
bac389	g__Lachnospiraceae_UCG-001	p__Firmicutes	k__Bacteria;p__Firmicutes;c__Clostridia;o__Lachnospirales;f__Lachnospiraceae;g__Lachnospiraceae_UCG-001	c__Clostridia	o__Lachnospirales	f__Lachnospiraceae	8.57112e-06	6.06039e-06	3.03019e-06	0	2.27264e-06	0	3.14674e-06	9.3936e-05	9.62086e-05	5.78161e-05	2.71042e-05
bac380	g__Lachnoclostridium	p__Firmicutes	k__Bacteria;p__Firmicutes;c__Clostridia;o__Lachnospirales;f__Lachnospiraceae;g__Lachnoclostridium	c__Clostridia	o__Lachnospirales	f__Lachnospiraceae	4.20764e-05	2.04538e-05	8.33303e-05	1.89387e-05	3.48472e-05	4.01501e-05	1.88804e-05	0	0	4.36348e-06	2.6304e-05
bac611	g__Bradyrhizobium	p__Proteobacteria	k__Bacteria;p__Proteobacteria;c__Alphaproteobacteria;o__Rhizobiales;f__Xanthobacteraceae;g__Bradyrhizobium	c__Alphaproteobacteria	o__Rhizobiales	f__Xanthobacteraceae	0.000249342	0	0	0	4.54529e-06	2.27264e-06	4.19565e-06	0	0	0	2.60355e-05
bac167	g__p-2534-18B5_gut_group	p__Bacteroidota	k__Bacteria;p__Bacteroidota;c__Bacteroidia;o__Bacteroidales;f__p-2534-18B5_gut_group;g__p-2534-18B5_gut_group	c__Bacteroidia	o__Bacteroidales	f__p-2534-18B5_gut_group	0.000112983	6.13614e-05	3.8635e-05	1.81812e-05	3.03019e-06	0	0	0	1.5151e-06	0	2.35706e-05
bac231	g__Arthrospira_PCC-7345	p__Cyanobacteria	k__Bacteria;p__Cyanobacteria;c__Cyanobacteriia;o__Cyanobacteriales;f__Phormidiaceae;g__Arthrospira_PCC-7345	c__Cyanobacteriia	o__Cyanobacteriales	f__Phormidiaceae	0	0	0	1.5151e-06	0	0	0.000168875	5.22708e-05	0	0	2.22661e-05
bac50	g__Gardnerella	p__Actinobacteriota	k__Bacteria;p__Actinobacteriota;c__Actinobacteria;o__Bifidobacteriales;f__Bifidobacteriaceae;g__Gardnerella	c__Actinobacteria	o__Bifidobacteriales	f__Bifidobacteriaceae	0	0	0.000181812	3.56048e-05	0	0	0	0	2.27264e-06	0	2.19689e-05
bac290	g__Erysipelothrix	p__Firmicutes	k__Bacteria;p__Firmicutes;c__Bacilli;o__Erysipelotrichales;f__Erysipelotrichaceae;g__Erysipelothrix	c__Bacilli	o__Erysipelotrichales	f__Erysipelotrichaceae	1.09087e-05	7.57548e-06	8.33303e-06	4.54529e-06	4.6968e-05	5.68161e-05	6.08369e-05	4.54529e-06	6.81793e-06	1.19996e-05	2.19346e-05
bac673	unclear_genus_84	p__Proteobacteria	k__Bacteria;p__Proteobacteria;c__Gammaproteobacteria;o__Burkholderiales;f__Neisseriaceae;__	c__Gammaproteobacteria	o__Burkholderiales	f__Neisseriaceae	1.55838e-06	5.98463e-05	6.74218e-05	7.27246e-05	1.06057e-05	0	2.09783e-06	0	0	0	2.14255e-05
bac362	g__CHKCI001	p__Firmicutes	k__Bacteria;p__Firmicutes;c__Clostridia;o__Lachnospirales;f__Lachnospiraceae;g__CHKCI001	c__Clostridia	o__Lachnospirales	f__Lachnospiraceae	0	1.13632e-05	3.03019e-06	0	2.27264e-06	1.5151e-06	4.19565e-06	5.15133e-05	4.99982e-05	8.83604e-05	2.12249e-05
bac8	g__Candidatus_Koribacter	p__Acidobacteriota	k__Bacteria;p__Acidobacteriota;c__Acidobacteriae;o__Acidobacteriales;f__Koribacteraceae;g__Candidatus_Koribacter	c__Acidobacteriae	o__Acidobacteriales	f__Koribacteraceae	0.000208824	0	0	0	0	0	0	0	0	0	2.08824e-05
bac460	g__Peptococcus	p__Firmicutes	k__Bacteria;p__Firmicutes;c__Clostridia;o__Peptococcales;f__Peptococcaceae;g__Peptococcus	c__Clostridia	o__Peptococcales	f__Peptococcaceae	7.79192e-07	0	0	7.57548e-07	5.37859e-05	2.87868e-05	1.46848e-05	1.5151e-05	4.54529e-05	4.69074e-05	2.06306e-05
bac29	unclear_genus_103	p__Actinobacteriota	k__Bacteria;p__Actinobacteriota;c__Acidimicrobiia;o__Actinomarinales;f__;g__	c__Acidimicrobiia	o__Actinomarinales	__	0.000204928	0	0	0	0	0	0	0	0	0	2.04928e-05
bac42	unclear_genus_107	p__Actinobacteriota	k__Bacteria;p__Actinobacteriota;c__Actinobacteria;o__Actinomycetales;f__Actinomycetaceae;g__	c__Actinobacteria	o__Actinomycetales	f__Actinomycetaceae	7.79192e-07	1.28783e-05	7.57548e-06	6.59067e-05	7.0452e-05	1.59085e-05	2.72717e-05	0	0	0	2.00772e-05
bac202	g__Chryseobacterium	p__Bacteroidota	k__Bacteria;p__Bacteroidota;c__Bacteroidia;o__Flavobacteriales;f__Weeksellaceae;g__Chryseobacterium	c__Bacteroidia	o__Flavobacteriales	f__Weeksellaceae	0	0	0	0	9.77237e-05	9.24209e-05	1.04891e-05	0	0	0	2.00634e-05
bac9	g__Bryobacter	p__Acidobacteriota	k__Bacteria;p__Acidobacteriota;c__Acidobacteriae;o__Bryobacterales;f__Bryobacteraceae;g__Bryobacter	c__Acidobacteriae	o__Bryobacterales	f__Bryobacteraceae	0.000196356	0	0	0	0	0	0	0	0	0	1.96356e-05
bac516	g__S0134_terrestrial_group	p__Gemmatimonadota	k__Bacteria;p__Gemmatimonadota;c__S0134_terrestrial_group;o__S0134_terrestrial_group;f__S0134_terrestrial_group;g__S0134_terrestrial_group	c__S0134_terrestrial_group	o__S0134_terrestrial_group	f__S0134_terrestrial_group	0.000187785	0	0	0	0	0	0	0	0	0	1.87785e-05
bac23	unclear_genus_101	p__Acidobacteriota	k__Bacteria;p__Acidobacteriota;c__Vicinamibacteria;o__Vicinamibacterales;f__;g__	c__Vicinamibacteria	o__Vicinamibacterales	__	0.000186227	0	0	0	0	0	0	0	0	0	1.86227e-05
bac104	g__Coriobacteriaceae_UCG-002	p__Actinobacteriota	k__Bacteria;p__Actinobacteriota;c__Coriobacteriia;o__Coriobacteriales;f__Atopobiaceae;g__Coriobacteriaceae_UCG-002	c__Coriobacteriia	o__Coriobacteriales	f__Atopobiaceae	0	3.78774e-06	3.78774e-06	3.78774e-06	0.000116662	3.25746e-05	2.4125e-05	0	0	1.09087e-06	1.85816e-05
bac696	unclear_genus_87	p__Proteobacteria	k__Bacteria;p__Proteobacteria;c__Gammaproteobacteria;o__Enterobacterales;__;__	c__Gammaproteobacteria	o__Enterobacterales	__	0	0	0	0	4.84831e-05	5.68161e-05	7.34239e-05	0	0	0	1.78723e-05
bac724	g__Enhydrobacter	p__Proteobacteria	k__Bacteria;p__Proteobacteria;c__Gammaproteobacteria;o__Pseudomonadales;f__Moraxellaceae;g__Enhydrobacter	c__Gammaproteobacteria	o__Pseudomonadales	f__Moraxellaceae	0	0	0	0	2.65142e-05	0.000138631	1.2587e-05	0	0	0	1.77732e-05
bac24	g__Vicinamibacteraceae	p__Acidobacteriota	k__Bacteria;p__Acidobacteriota;c__Vicinamibacteria;o__Vicinamibacterales;f__Vicinamibacteraceae;g__Vicinamibacteraceae	c__Vicinamibacteria	o__Vicinamibacterales	f__Vicinamibacteraceae	0.000176877	0	0	0	0	0	0	0	0	0	1.76877e-05
bac51	g__Pseudoscardovia	p__Actinobacteriota	k__Bacteria;p__Actinobacteriota;c__Actinobacteria;o__Bifidobacteriales;f__Bifidobacteriaceae;g__Pseudoscardovia	c__Actinobacteria	o__Bifidobacteriales	f__Bifidobacteriaceae	1.79214e-05	1.13632e-05	6.2119e-05	3.03019e-06	1.5151e-05	5.83312e-05	4.19565e-06	0	0	0	1.72112e-05
bac705	unclear_genus_90	p__Proteobacteria	k__Bacteria;p__Proteobacteria;c__Gammaproteobacteria;o__Enterobacterales;f__Yersiniaceae;__	c__Gammaproteobacteria	o__Enterobacterales	f__Yersiniaceae	0	0	0	0	1.21208e-05	0.000128783	3.04185e-05	0	0	0	1.71322e-05
bac507	g__Fusobacterium	p__Fusobacteriota	k__Bacteria;p__Fusobacteriota;c__Fusobacteriia;o__Fusobacteriales;f__Fusobacteriaceae;g__Fusobacterium	c__Fusobacteriia	o__Fusobacteriales	f__Fusobacteriaceae	3.89596e-06	2.27264e-06	3.03019e-06	1.66661e-05	2.27264e-06	0	0.000133212	0	9.09058e-06	0	1.7044e-05
bac140	g__Odoribacter	p__Bacteroidota	k__Bacteria;p__Bacteroidota;c__Bacteroidia;o__Bacteroidales;f__Marinifilaceae;g__Odoribacter	c__Bacteroidia	o__Bacteroidales	f__Marinifilaceae	0	0	0	0	0	2.42415e-05	5.24456e-06	1.81812e-05	3.25746e-05	8.94513e-05	1.69693e-05
bac752	unclear_genus_96	p__Spirochaetota	k__Bacteria;p__Spirochaetota;c__Leptospirae;o__Leptospirales;f__Leptospiraceae;__	c__Leptospirae	o__Leptospirales	f__Leptospiraceae	1.79214e-05	6.51491e-05	1.21208e-05	4.09076e-05	2.27264e-05	7.57548e-07	0	3.03019e-06	0	0	1.62613e-05
bac6	g__Edaphobacter	p__Acidobacteriota	k__Bacteria;p__Acidobacteriota;c__Acidobacteriae;o__Acidobacteriales;f__Acidobacteriaceae_(Subgroup_1);g__Edaphobacter	c__Acidobacteriae	o__Acidobacteriales	f__Acidobacteriaceae_(Subgroup_1)	0.000161293	0	0	0	0	0	0	0	0	0	1.61293e-05
bac560	g__Brevundimonas	p__Proteobacteria	k__Bacteria;p__Proteobacteria;c__Alphaproteobacteria;o__Caulobacterales;f__Caulobacteraceae;g__Brevundimonas	c__Alphaproteobacteria	o__Caulobacterales	f__Caulobacteraceae	0	0	0	1.5151e-06	4.01501e-05	9.24209e-05	1.99293e-05	0	0	4.36348e-06	1.58379e-05
bac656	g__Ralstonia	p__Proteobacteria	k__Bacteria;p__Proteobacteria;c__Gammaproteobacteria;o__Burkholderiales;f__Burkholderiaceae;g__Ralstonia	c__Gammaproteobacteria	o__Burkholderiales	f__Burkholderiaceae	0.00015428	0	0	0	0	0	0	0	0	0	1.5428e-05
bac108	unclear_genus_112	p__Actinobacteriota	k__Bacteria;p__Actinobacteriota;c__Coriobacteriia;o__Coriobacteriales;f__Coriobacteriales_Incertae_Sedis;g__	c__Coriobacteriia	o__Coriobacteriales	f__Coriobacteriales_Incertae_Sedis	0	0	0	7.57548e-07	6.28765e-05	5.68161e-05	2.93696e-05	3.03019e-06	0	0	1.5285e-05
bac315	g__Weissella	p__Firmicutes	k__Bacteria;p__Firmicutes;c__Bacilli;o__Lactobacillales;f__Leuconostocaceae;g__Weissella	c__Bacilli	o__Lactobacillales	f__Leuconostocaceae	0	0	0	0	0	3.03019e-06	5.24456e-06	0.000143177	0	0	1.51451e-05
bac99	unclear_genus_21	p__Actinobacteriota	k__Bacteria;p__Actinobacteriota;c__Coriobacteriia;o__Coriobacteriales;__;__	c__Coriobacteriia	o__Coriobacteriales	__	0	4.54529e-06	0	0	5.90888e-05	5.15133e-05	2.72717e-05	0	0	2.18174e-06	1.44601e-05
bac685	unclear_genus_86	p__Proteobacteria	k__Bacteria;p__Proteobacteria;c__Gammaproteobacteria;o__Burkholderiales;f__Rhodocyclaceae;__	c__Gammaproteobacteria	o__Burkholderiales	f__Rhodocyclaceae	5.45435e-06	4.54529e-06	9.84813e-06	0.000100754	1.81812e-05	7.57548e-07	4.19565e-06	0	0	0	1.43736e-05
bac394	g__Lachnospiraceae_UCG-009	p__Firmicutes	k__Bacteria;p__Firmicutes;c__Clostridia;o__Lachnospirales;f__Lachnospiraceae;g__Lachnospiraceae_UCG-009	c__Clostridia	o__Lachnospirales	f__Lachnospiraceae	7.71401e-05	5.30284e-06	3.25746e-05	2.80293e-05	0	0	0	0	0	0	1.43047e-05
bac296	g__Faecalitalea	p__Firmicutes	k__Bacteria;p__Firmicutes;c__Bacilli;o__Erysipelotrichales;f__Erysipelotrichaceae;g__Faecalitalea	c__Bacilli	o__Erysipelotrichales	f__Erysipelotrichaceae	0	0	1.5151e-06	0	0	4.54529e-06	8.3913e-06	3.8635e-05	9.09058e-06	8.07243e-05	1.42902e-05
bac639	g__Anaerobiospirillum	p__Proteobacteria	k__Bacteria;p__Proteobacteria;c__Gammaproteobacteria;o__Aeromonadales;f__Succinivibrionaceae;g__Anaerobiospirillum	c__Gammaproteobacteria	o__Aeromonadales	f__Succinivibrionaceae	2.33758e-06	0	1.21208e-05	0.000101511	1.66661e-05	3.03019e-06	6.29348e-06	0	0	0	1.4196e-05
bac384	g__Lachnospiraceae_FE2018_group	p__Firmicutes	k__Bacteria;p__Firmicutes;c__Clostridia;o__Lachnospirales;f__Lachnospiraceae;g__Lachnospiraceae_FE2018_group	c__Clostridia	o__Lachnospirales	f__Lachnospiraceae	8.57112e-06	5.30284e-06	7.57548e-06	1.5151e-05	8.40879e-05	5.30284e-06	9.44022e-06	7.57548e-07	0	0	1.36189e-05
bac645	g__Alkalimonas	p__Proteobacteria	k__Bacteria;p__Proteobacteria;c__Gammaproteobacteria;o__Alteromonadales;f__Alteromonadales_Incertae_Sedis;g__Alkalimonas	c__Gammaproteobacteria	o__Alteromonadales	f__Alteromonadales_Incertae_Sedis	0	0	0	0	0	0	4.19565e-06	0.000131813	0	0	1.36009e-05
bac548	g__p-1088-a5_gut_group	p__Planctomycetota	k__Bacteria;p__Planctomycetota;c__Planctomycetes;o__Pirellulales;f__Pirellulaceae;g__p-1088-a5_gut_group	c__Planctomycetes	o__Pirellulales	f__Pirellulaceae	7.79192e-07	1.21208e-05	1.13632e-05	3.78774e-06	7.57548e-07	5.30284e-06	2.93696e-05	2.72717e-05	1.81812e-05	2.39991e-05	1.32933e-05
bac554	g__Rhodovarius	p__Proteobacteria	k__Bacteria;p__Proteobacteria;c__Alphaproteobacteria;o__Acetobacterales;f__Acetobacteraceae;g__Rhodovarius	c__Alphaproteobacteria	o__Acetobacterales	f__Acetobacteraceae	0	0	0	0	8.63605e-05	2.95444e-05	1.67826e-05	0	0	0	1.32687e-05
bac391	g__Lachnospiraceae_UCG-003	p__Firmicutes	k__Bacteria;p__Firmicutes;c__Clostridia;o__Lachnospirales;f__Lachnospiraceae;g__Lachnospiraceae_UCG-003	c__Clostridia	o__Lachnospirales	f__Lachnospiraceae	0	0	0	0	0	0	0	3.40897e-05	3.33321e-05	6.32704e-05	1.30692e-05
bac431	g__UCG-003	p__Firmicutes	k__Bacteria;p__Firmicutes;c__Clostridia;o__Oscillospirales;f__Oscillospiraceae;g__UCG-003	c__Clostridia	o__Oscillospirales	f__Oscillospiraceae	4.67515e-06	7.57548e-06	3.03019e-06	1.06057e-05	7.57548e-07	0	5.24456e-06	3.71199e-05	3.25746e-05	2.83626e-05	1.29946e-05
bac412	unclear_genus_134	p__Firmicutes	k__Bacteria;p__Firmicutes;c__Clostridia;o__Oscillospirales;f__Butyricicoccaceae;g__	c__Clostridia	o__Oscillospirales	f__Butyricicoccaceae	0	0	0	0	0	0	3.14674e-06	5.60586e-05	3.63623e-05	3.3817e-05	1.29385e-05
bac11	g__Candidatus_Solibacter	p__Acidobacteriota	k__Bacteria;p__Acidobacteriota;c__Acidobacteriae;o__Solibacterales;f__Solibacteraceae;g__Candidatus_Solibacter	c__Acidobacteriae	o__Solibacterales	f__Solibacteraceae	0.000128567	0	0	0	0	0	0	0	0	0	1.28567e-05
bac215	g__AD3	p__Chloroflexi	k__Bacteria;p__Chloroflexi;c__AD3;o__AD3;f__AD3;g__AD3	c__AD3	o__AD3	f__AD3	0.000127788	0	0	0	0	0	0	0	0	0	1.27788e-05
bac2	unclear_genus_2	p__Acidobacteriota	k__Bacteria;p__Acidobacteriota;c__Acidobacteriae;o__Acidobacteriales;__;__	c__Acidobacteriae	o__Acidobacteriales	__	0.000127008	0	0	0	0	0	0	0	0	0	1.27008e-05
bac168	unclear_genus_31	p__Bacteroidota	k__Bacteria;p__Bacteroidota;c__Bacteroidia;o__Chitinophagales;__;__	c__Bacteroidia	o__Chitinophagales	__	1.16879e-05	2.80293e-05	1.81812e-05	1.21208e-05	0	0	0	2.27264e-05	3.03019e-05	3.27261e-06	1.2632e-05
bac762	unclear_genus_98	p__Verrucomicrobiota	k__Bacteria;p__Verrucomicrobiota;__;__;__;__	__	__	__	5.22059e-05	2.12113e-05	1.28783e-05	3.33321e-05	0	7.57548e-07	4.19565e-06	0	0	0	1.24581e-05
bac678	g__MND1	p__Proteobacteria	k__Bacteria;p__Proteobacteria;c__Gammaproteobacteria;o__Burkholderiales;f__Nitrosomonadaceae;g__MND1	c__Gammaproteobacteria	o__Burkholderiales	f__Nitrosomonadaceae	0.000122333	0	0	0	0	0	0	0	0	0	1.22333e-05
bac107	unclear_genus_23	p__Actinobacteriota	k__Bacteria;p__Actinobacteriota;c__Coriobacteriia;o__Coriobacteriales;f__Coriobacteriales_Incertae_Sedis;__	c__Coriobacteriia	o__Coriobacteriales	f__Coriobacteriales_Incertae_Sedis	0	1.5151e-06	0	0	2.72717e-05	8.18152e-05	6.29348e-06	1.5151e-06	1.5151e-06	2.18174e-06	1.22107e-05
bac765	g__vadinBE97	p__Verrucomicrobiota	k__Bacteria;p__Verrucomicrobiota;c__Lentisphaeria;o__Victivallales;f__vadinBE97;g__vadinBE97	c__Lentisphaeria	o__Victivallales	f__vadinBE97	1.48047e-05	9.84813e-06	3.40897e-05	3.48472e-05	3.03019e-06	1.59085e-05	9.44022e-06	0	0	0	1.21969e-05
bac79	g__Pseudarthrobacter	p__Actinobacteriota	k__Bacteria;p__Actinobacteriota;c__Actinobacteria;o__Micrococcales;f__Micrococcaceae;g__Pseudarthrobacter	c__Actinobacteria	o__Micrococcales	f__Micrococcaceae	0.00010597	0	0	0	1.43934e-05	0	0	0	0	0	1.20364e-05
bac229	g__TK10	p__Chloroflexi	k__Bacteria;p__Chloroflexi;c__TK10;o__TK10;f__TK10;g__TK10	c__TK10	o__TK10	f__TK10	0.000119216	0	0	0	0	0	0	0	0	0	1.19216e-05
bac96	g__Streptomyces	p__Actinobacteriota	k__Bacteria;p__Actinobacteriota;c__Actinobacteria;o__Streptomycetales;f__Streptomycetaceae;g__Streptomyces	c__Actinobacteria	o__Streptomycetales	f__Streptomycetaceae	9.73991e-05	0	0	0	0	0	0	2.04538e-05	0	0	1.17853e-05
bac512	g__Gemmatimonas	p__Gemmatimonadota	k__Bacteria;p__Gemmatimonadota;c__Gemmatimonadetes;o__Gemmatimonadales;f__Gemmatimonadaceae;g__Gemmatimonas	c__Gemmatimonadetes	o__Gemmatimonadales	f__Gemmatimonadaceae	0.000117658	0	0	0	0	0	0	0	0	0	1.17658e-05
bac481	g__Finegoldia	p__Firmicutes	k__Bacteria;p__Firmicutes;c__Clostridia;o__Peptostreptococcales-Tissierellales;f__Peptostreptococcales-Tissierellales;g__Finegoldia	c__Clostridia	o__Peptostreptococcales-Tissierellales	f__Peptostreptococcales-Tissierellales	0	0	0	0	0	8.7118e-05	2.93696e-05	0	0	0	1.16488e-05
bac492	unclear_genus_140	p__Firmicutes	k__Bacteria;p__Firmicutes;c__Negativicutes;o__Veillonellales-Selenomonadales;f__;g__	c__Negativicutes	o__Veillonellales-Selenomonadales	__	0	0	0	0	0	1.5151e-06	6.29348e-06	1.43934e-05	5.60586e-05	3.70896e-05	1.1535e-05
bac19	g__Subgroup_7	p__Acidobacteriota	k__Bacteria;p__Acidobacteriota;c__Holophagae;o__Subgroup_7;f__Subgroup_7;g__Subgroup_7	c__Holophagae	o__Subgroup_7	f__Subgroup_7	0.000113762	0	0	0	0	0	0	0	0	0	1.13762e-05
bac307	g__Globicatella	p__Firmicutes	k__Bacteria;p__Firmicutes;c__Bacilli;o__Lactobacillales;f__Aerococcaceae;g__Globicatella	c__Bacilli	o__Lactobacillales	f__Aerococcaceae	0	0	1.5151e-06	0	0	0	0	0.000112117	0	0	1.13632e-05
bac680	g__Nitrosospira	p__Proteobacteria	k__Bacteria;p__Proteobacteria;c__Gammaproteobacteria;o__Burkholderiales;f__Nitrosomonadaceae;g__Nitrosospira	c__Gammaproteobacteria	o__Burkholderiales	f__Nitrosomonadaceae	0.000111425	0	0	0	0	0	0	0	0	0	1.11425e-05
bac539	g__Nitrospira	p__Nitrospirota	k__Bacteria;p__Nitrospirota;c__Nitrospiria;o__Nitrospirales;f__Nitrospiraceae;g__Nitrospira	c__Nitrospiria	o__Nitrospirales	f__Nitrospiraceae	0.000108308	0	0	0	0	0	0	0	0	0	1.08308e-05
bac90	g__Propioniciclava	p__Actinobacteriota	k__Bacteria;p__Actinobacteriota;c__Actinobacteria;o__Propionibacteriales;f__Propionibacteriaceae;g__Propioniciclava	c__Actinobacteria	o__Propionibacteriales	f__Propionibacteriaceae	0	0	0.000101511	3.78774e-06	0	0	0	0	0	0	1.05299e-05
bac508	g__AKAU4049	p__Gemmatimonadota	k__Bacteria;p__Gemmatimonadota;c__AKAU4049;o__AKAU4049;f__AKAU4049;g__AKAU4049	c__AKAU4049	o__AKAU4049	f__AKAU4049	0.000105191	0	0	0	0	0	0	0	0	0	1.05191e-05
bac239	unclear_genus_36	p__Desulfobacterota	k__Bacteria;p__Desulfobacterota;c__Desulfovibrionia;o__Desulfovibrionales;f__Desulfovibrionaceae;__	c__Desulfovibrionia	o__Desulfovibrionales	f__Desulfovibrionaceae	8.57112e-06	0	1.81812e-05	6.59067e-05	5.30284e-06	6.81793e-06	0	0	0	0	1.0478e-05
bac726	g__Psychrobacter	p__Proteobacteria	k__Bacteria;p__Proteobacteria;c__Gammaproteobacteria;o__Pseudomonadales;f__Moraxellaceae;g__Psychrobacter	c__Gammaproteobacteria	o__Pseudomonadales	f__Moraxellaceae	0	0	1.5151e-06	1.5151e-06	9.99964e-05	1.5151e-06	0	0	0	0	1.04542e-05
bac766	g__Candidatus_Udaeobacter	p__Verrucomicrobiota	k__Bacteria;p__Verrucomicrobiota;c__Verrucomicrobiae;o__Chthoniobacterales;f__Chthoniobacteraceae;g__Candidatus_Udaeobacter	c__Verrucomicrobiae	o__Chthoniobacterales	f__Chthoniobacteraceae	9.97366e-05	0	0	0	0	0	0	0	0	0	9.97366e-06
bac621	g__Wolbachia	p__Proteobacteria	k__Bacteria;p__Proteobacteria;c__Alphaproteobacteria;o__Rickettsiales;f__Anaplasmataceae;g__Wolbachia	c__Alphaproteobacteria	o__Rickettsiales	f__Anaplasmataceae	0	0	9.62086e-05	0	0	1.5151e-06	0	0	0	0	9.77237e-06
bac207	g__Sphingobacterium	p__Bacteroidota	k__Bacteria;p__Bacteroidota;c__Bacteroidia;o__Sphingobacteriales;f__Sphingobacteriaceae;g__Sphingobacterium	c__Bacteroidia	o__Sphingobacteriales	f__Sphingobacteriaceae	0	0	0	0	2.19689e-05	6.59067e-05	6.29348e-06	0	1.5151e-06	0	9.56842e-06
bac623	unclear_genus_76	p__Proteobacteria	k__Bacteria;p__Proteobacteria;c__Alphaproteobacteria;o__Sphingomonadales;f__Sphingomonadaceae;__	c__Alphaproteobacteria	o__Sphingomonadales	f__Sphingomonadaceae	8.80487e-05	0	0	0	4.54529e-06	3.03019e-06	0	0	0	0	9.56242e-06
bac657	unclear_genus_83	p__Proteobacteria	k__Bacteria;p__Proteobacteria;c__Gammaproteobacteria;o__Burkholderiales;f__Comamonadaceae;__	c__Gammaproteobacteria	o__Burkholderiales	f__Comamonadaceae	1.6363e-05	2.27264e-06	5.30284e-06	6.06039e-06	4.77255e-05	1.06057e-05	6.29348e-06	0	0	0	9.46236e-06
bac295	g__Faecalibaculum	p__Firmicutes	k__Bacteria;p__Firmicutes;c__Bacilli;o__Erysipelotrichales;f__Erysipelotrichaceae;g__Faecalibaculum	c__Bacilli	o__Erysipelotrichales	f__Erysipelotrichaceae	0	0	0	0	0	5.45435e-05	3.88098e-05	0	0	0	9.33532e-06
bac163	g__hoa5-07d05_gut_group	p__Bacteroidota	k__Bacteria;p__Bacteroidota;c__Bacteroidia;o__Bacteroidales;f__Rikenellaceae;g__hoa5-07d05_gut_group	c__Bacteroidia	o__Bacteroidales	f__Rikenellaceae	0	1.5151e-06	0	0	0	0	7.34239e-06	1.96963e-05	2.80293e-05	3.59987e-05	9.25817e-06
bac371	g__Eubacterium_oxidoreducens_group	p__Firmicutes	k__Bacteria;p__Firmicutes;c__Clostridia;o__Lachnospirales;f__Lachnospiraceae;g__Eubacterium_oxidoreducens_group	c__Clostridia	o__Lachnospirales	f__Lachnospiraceae	0	1.89387e-05	0	0	0	0	0	2.12113e-05	1.89387e-05	3.27261e-05	9.18148e-06
bac80	g__Rothia	p__Actinobacteriota	k__Bacteria;p__Actinobacteriota;c__Actinobacteria;o__Micrococcales;f__Micrococcaceae;g__Rothia	c__Actinobacteria	o__Micrococcales	f__Micrococcaceae	2.33758e-06	2.27264e-06	1.5151e-06	3.03019e-06	4.24227e-05	3.1817e-05	8.3913e-06	0	0	0	9.17865e-06
bac368	g__Eubacterium_cellulosolvens_group	p__Firmicutes	k__Bacteria;p__Firmicutes;c__Clostridia;o__Lachnospirales;f__Lachnospiraceae;g__Eubacterium_cellulosolvens_group	c__Clostridia	o__Lachnospirales	f__Lachnospiraceae	2.0259e-05	3.03019e-06	1.5151e-05	0	1.66661e-05	3.03019e-05	6.29348e-06	0	0	0	9.17016e-06
bac193	unclear_genus_122	p__Bacteroidota	k__Bacteria;p__Bacteroidota;c__Bacteroidia;o__Cytophagales;f__Microscillaceae;g__	c__Bacteroidia	o__Cytophagales	f__Microscillaceae	9.11655e-05	0	0	0	0	0	0	0	0	0	9.11655e-06
bac144	g__Muribaculum	p__Bacteroidota	k__Bacteria;p__Bacteroidota;c__Bacteroidia;o__Bacteroidales;f__Muribaculaceae;g__Muribaculum	c__Bacteroidia	o__Bacteroidales	f__Muribaculaceae	0	0	0	2.27264e-06	0	5.90888e-05	0	1.5151e-05	0	1.19996e-05	8.85119e-06
bac551	unclear_genus_66	p__Proteobacteria	k__Bacteria;p__Proteobacteria;c__Alphaproteobacteria;o__Acetobacterales;f__Acetobacteraceae;__	c__Alphaproteobacteria	o__Acetobacterales	f__Acetobacteraceae	8.80487e-05	0	0	0	0	0	0	0	0	0	8.80487e-06
bac262	unclear_genus_41	p__Firmicutes	k__Bacteria;p__Firmicutes;c__Bacilli;o__Bacillales;f__Planococcaceae;__	c__Bacilli	o__Bacillales	f__Planococcaceae	0	0	0	0	4.99982e-05	3.71199e-05	0	0	0	0	8.7118e-06
bac755	g__Sediminispirochaeta	p__Spirochaetota	k__Bacteria;p__Spirochaetota;c__Spirochaetia;o__Spirochaetales;f__Spirochaetaceae;g__Sediminispirochaeta	c__Spirochaetia	o__Spirochaetales	f__Spirochaetaceae	1.24671e-05	4.54529e-06	1.81812e-05	3.56048e-05	8.33303e-06	7.57548e-07	1.04891e-06	0	6.06039e-06	0	8.69982e-06
bac358	g__Anaerostipes	p__Firmicutes	k__Bacteria;p__Firmicutes;c__Clostridia;o__Lachnospirales;f__Lachnospiraceae;g__Anaerostipes	c__Clostridia	o__Lachnospirales	f__Lachnospiraceae	0	2.27264e-06	0	0	0	7.57548e-07	1.36359e-05	2.3484e-05	1.81812e-05	2.83626e-05	8.66938e-06
bac73	unclear_genus_15	p__Actinobacteriota	k__Bacteria;p__Actinobacteriota;c__Actinobacteria;o__Micrococcales;f__Micrococcaceae;__	c__Actinobacteria	o__Micrococcales	f__Micrococcaceae	2.88301e-05	0	0	0	4.01501e-05	1.43934e-05	2.09783e-06	0	0	0	8.54714e-06
bac750	g__RCP2-54	p__RCP2-54	k__Bacteria;p__RCP2-54;c__RCP2-54;o__RCP2-54;f__RCP2-54;g__RCP2-54	c__RCP2-54	o__RCP2-54	f__RCP2-54	8.33736e-05	0	0	0	0	0	0	0	0	0	8.33736e-06
bac616	g__Rhodobaculum	p__Proteobacteria	k__Bacteria;p__Proteobacteria;c__Alphaproteobacteria;o__Rhodobacterales;f__Rhodobacteraceae;g__Rhodobaculum	c__Alphaproteobacteria	o__Rhodobacterales	f__Rhodobacteraceae	0	0	0	0	0	0	7.2375e-05	9.84813e-06	0	0	8.22231e-06
bac124	g__Conexibacter	p__Actinobacteriota	k__Bacteria;p__Actinobacteriota;c__Thermoleophilia;o__Solirubrobacterales;f__Solirubrobacteraceae;g__Conexibacter	c__Thermoleophilia	o__Solirubrobacterales	f__Solirubrobacteraceae	8.18152e-05	0	0	0	0	0	0	0	0	0	8.18152e-06
bac13	g__Subgroup_2	p__Acidobacteriota	k__Bacteria;p__Acidobacteriota;c__Acidobacteriae;o__Subgroup_2;f__Subgroup_2;g__Subgroup_2	c__Acidobacteriae	o__Subgroup_2	f__Subgroup_2	7.94776e-05	0	0	0	0	0	0	0	0	0	7.94776e-06
bac770	unclear_genus_171	p__Verrucomicrobiota	k__Bacteria;p__Verrucomicrobiota;c__Verrucomicrobiae;o__Opitutales;f__Puniceicoccaceae;g__	c__Verrucomicrobiae	o__Opitutales	f__Puniceicoccaceae	3.6622e-05	1.43934e-05	7.57548e-06	1.21208e-05	2.27264e-06	7.57548e-07	0	0	7.57548e-07	2.18174e-06	7.66812e-06
bac691	g__TRA3-20	p__Proteobacteria	k__Bacteria;p__Proteobacteria;c__Gammaproteobacteria;o__Burkholderiales;f__TRA3-20;g__TRA3-20	c__Gammaproteobacteria	o__Burkholderiales	f__TRA3-20	7.63609e-05	0	0	0	0	0	0	0	0	0	7.63609e-06
bac550	unclear_genus_150	p__Proteobacteria	k__Bacteria;p__Proteobacteria;c__Alphaproteobacteria;o__;f__;g__	c__Alphaproteobacteria	__	__	7.63609e-05	0	0	0	0	0	0	0	0	0	7.63609e-06
bac700	g__Klebsiella	p__Proteobacteria	k__Bacteria;p__Proteobacteria;c__Gammaproteobacteria;o__Enterobacterales;f__Enterobacteriaceae;g__Klebsiella	c__Gammaproteobacteria	o__Enterobacterales	f__Enterobacteriaceae	1.94798e-05	0	0	0	2.3484e-05	2.57566e-05	7.34239e-06	0	0	0	7.60628e-06
bac40	g__0319-7L14	p__Actinobacteriota	k__Bacteria;p__Actinobacteriota;c__Actinobacteria;o__0319-7L14;f__0319-7L14;g__0319-7L14	c__Actinobacteria	o__0319-7L14	f__0319-7L14	7.48025e-05	0	0	0	0	0	0	0	0	0	7.48025e-06
bac27	unclear_genus_102	p__Actinobacteriota	k__Bacteria;p__Actinobacteriota;c__Acidimicrobiia;o__;f__;g__	c__Acidimicrobiia	__	__	7.40233e-05	0	0	0	0	0	0	0	0	0	7.40233e-06
bac30	g__IMCC26256	p__Actinobacteriota	k__Bacteria;p__Actinobacteriota;c__Acidimicrobiia;o__IMCC26256;f__IMCC26256;g__IMCC26256	c__Acidimicrobiia	o__IMCC26256	f__IMCC26256	7.40233e-05	0	0	0	0	0	0	0	0	0	7.40233e-06
bac149	g__Paraprevotella	p__Bacteroidota	k__Bacteria;p__Bacteroidota;c__Bacteroidia;o__Bacteroidales;f__Prevotellaceae;g__Paraprevotella	c__Bacteroidia	o__Bacteroidales	f__Prevotellaceae	0	0	0	5.30284e-06	0	5.60586e-05	1.1538e-05	0	0	0	7.28994e-06
bac627	g__Novosphingobium	p__Proteobacteria	k__Bacteria;p__Proteobacteria;c__Alphaproteobacteria;o__Sphingomonadales;f__Sphingomonadaceae;g__Novosphingobium	c__Alphaproteobacteria	o__Sphingomonadales	f__Sphingomonadaceae	1.55838e-05	0	0	0	2.12113e-05	2.95444e-05	6.29348e-06	0	0	0	7.26331e-06
bac767	g__Candidatus_Xiphinematobacter	p__Verrucomicrobiota	k__Bacteria;p__Verrucomicrobiota;c__Verrucomicrobiae;o__Chthoniobacterales;f__Xiphinematobacteraceae;g__Candidatus_Xiphinematobacter	c__Verrucomicrobiae	o__Chthoniobacterales	f__Xiphinematobacteraceae	7.16857e-05	0	0	0	0	0	0	0	0	0	7.16857e-06
bac661	g__Brachymonas	p__Proteobacteria	k__Bacteria;p__Proteobacteria;c__Gammaproteobacteria;o__Burkholderiales;f__Comamonadaceae;g__Brachymonas	c__Gammaproteobacteria	o__Burkholderiales	f__Comamonadaceae	1.24671e-05	1.36359e-05	1.36359e-05	2.72717e-05	7.57548e-07	0	0	0	0	2.18174e-06	6.99498e-06
bac455	g__UCG-001	p__Firmicutes	k__Bacteria;p__Firmicutes;c__Clostridia;o__Oscillospirales;f__Ruminococcaceae;g__UCG-001	c__Clostridia	o__Oscillospirales	f__Ruminococcaceae	4.83099e-05	0	0	0	4.54529e-06	1.21208e-05	2.09783e-06	0	0	0	6.70738e-06
bac250	g__Candidatus_Entotheonella	p__Entotheonellaeota	k__Bacteria;p__Entotheonellaeota;c__Entotheonellia;o__Entotheonellales;f__Entotheonellaceae;g__Candidatus_Entotheonella	c__Entotheonellia	o__Entotheonellales	f__Entotheonellaceae	6.70106e-05	0	0	0	0	0	0	0	0	0	6.70106e-06
bac191	g__Pontibacter	p__Bacteroidota	k__Bacteria;p__Bacteroidota;c__Bacteroidia;o__Cytophagales;f__Hymenobacteraceae;g__Pontibacter	c__Bacteroidia	o__Cytophagales	f__Hymenobacteraceae	6.62314e-05	0	0	0	0	0	0	0	0	0	6.62314e-06
bac501	g__Allisonella	p__Firmicutes	k__Bacteria;p__Firmicutes;c__Negativicutes;o__Veillonellales-Selenomonadales;f__Veillonellaceae;g__Allisonella	c__Negativicutes	o__Veillonellales-Selenomonadales	f__Veillonellaceae	2.33758e-06	7.57548e-07	2.3484e-05	3.03019e-06	1.5151e-06	0	3.25163e-05	0	1.5151e-06	0	6.51558e-06
bac564	g__Litorimonas	p__Proteobacteria	k__Bacteria;p__Proteobacteria;c__Alphaproteobacteria;o__Caulobacterales;f__Hyphomonadaceae;g__Litorimonas	c__Alphaproteobacteria	o__Caulobacterales	f__Hyphomonadaceae	0	0	0	0	0	0	0	2.95444e-05	3.56048e-05	0	6.51491e-06
bac458	unclear_genus_55	p__Firmicutes	k__Bacteria;p__Firmicutes;c__Clostridia;o__Peptococcales;f__Peptococcaceae;__	c__Clostridia	o__Peptococcales	f__Peptococcaceae	0	0	0	0	0	0	9.44022e-06	1.5151e-06	3.33321e-05	2.07265e-05	6.5014e-06
bac76	g__Kocuria	p__Actinobacteriota	k__Bacteria;p__Actinobacteriota;c__Actinobacteria;o__Micrococcales;f__Micrococcaceae;g__Kocuria	c__Actinobacteria	o__Micrococcales	f__Micrococcaceae	0	0	0	0	2.80293e-05	2.65142e-05	9.44022e-06	0	0	0	6.39837e-06
bac471	g__S5-A14a	p__Firmicutes	k__Bacteria;p__Firmicutes;c__Clostridia;o__Peptostreptococcales-Tissierellales;f__Anaerovoracaceae;g__S5-A14a	c__Clostridia	o__Peptostreptococcales-Tissierellales	f__Anaerovoracaceae	1.55838e-06	3.03019e-06	0	3.03019e-06	3.56048e-05	1.89387e-05	1.04891e-06	0	0	0	6.32112e-06
bac708	g__Acidibacter	p__Proteobacteria	k__Bacteria;p__Proteobacteria;c__Gammaproteobacteria;o__Gammaproteobacteria_Incertae_Sedis;f__Unknown_Family;g__Acidibacter	c__Gammaproteobacteria	o__Gammaproteobacteria_Incertae_Sedis	f__Unknown_Family	6.31146e-05	0	0	0	0	0	0	0	0	0	6.31146e-06
bac322	g__Paenibacillus	p__Firmicutes	k__Bacteria;p__Firmicutes;c__Bacilli;o__Paenibacillales;f__Paenibacillaceae;g__Paenibacillus	c__Bacilli	o__Paenibacillales	f__Paenibacillaceae	2.25966e-05	0	0	0	7.57548e-06	2.42415e-05	8.3913e-06	0	0	0	6.28049e-06
bac510	unclear_genus_61	p__Gemmatimonadota	k__Bacteria;p__Gemmatimonadota;c__Gemmatimonadetes;o__Gemmatimonadales;f__Gemmatimonadaceae;__	c__Gemmatimonadetes	o__Gemmatimonadales	f__Gemmatimonadaceae	6.15562e-05	0	0	0	0	0	0	0	0	0	6.15562e-06
bac438	g__Anaerotruncus	p__Firmicutes	k__Bacteria;p__Firmicutes;c__Clostridia;o__Oscillospirales;f__Ruminococcaceae;g__Anaerotruncus	c__Clostridia	o__Oscillospirales	f__Ruminococcaceae	1.55838e-06	0	6.81793e-06	0	0	3.48472e-05	1.78315e-05	0	0	0	6.10551e-06
bac598	g__Allorhizobium-Neorhizobium-Pararhizobium-Rhizobium	p__Proteobacteria	k__Bacteria;p__Proteobacteria;c__Alphaproteobacteria;o__Rhizobiales;f__Rhizobiaceae;g__Allorhizobium-Neorhizobium-Pararhizobium-Rhizobium	c__Alphaproteobacteria	o__Rhizobiales	f__Rhizobiaceae	1.48047e-05	0	1.5151e-06	0	2.27264e-05	6.81793e-06	1.36359e-05	0	0	0	5.95e-06
bac120	unclear_genus_114	p__Actinobacteriota	k__Bacteria;p__Actinobacteriota;c__Thermoleophilia;o__Gaiellales;f__;g__	c__Thermoleophilia	o__Gaiellales	__	5.76602e-05	0	0	0	0	0	0	0	0	0	5.76602e-06
bac525	g__Haliangium	p__Myxococcota	k__Bacteria;p__Myxococcota;c__Polyangia;o__Haliangiales;f__Haliangiaceae;g__Haliangium	c__Polyangia	o__Haliangiales	f__Haliangiaceae	5.76602e-05	0	0	0	0	0	0	0	0	0	5.76602e-06
bac4	unclear_genus_3	p__Acidobacteriota	k__Bacteria;p__Acidobacteriota;c__Acidobacteriae;o__Acidobacteriales;f__Acidobacteriaceae_(Subgroup_1);__	c__Acidobacteriae	o__Acidobacteriales	f__Acidobacteriaceae_(Subgroup_1)	5.6881e-05	0	0	0	0	0	0	0	0	0	5.6881e-06
bac75	g__Glutamicibacter	p__Actinobacteriota	k__Bacteria;p__Actinobacteriota;c__Actinobacteria;o__Micrococcales;f__Micrococcaceae;g__Glutamicibacter	c__Actinobacteria	o__Micrococcales	f__Micrococcaceae	0	0	0	0	5.37859e-05	3.03019e-06	0	0	0	0	5.68161e-06
bac509	g__BD2-11_terrestrial_group	p__Gemmatimonadota	k__Bacteria;p__Gemmatimonadota;c__BD2-11_terrestrial_group;o__BD2-11_terrestrial_group;f__BD2-11_terrestrial_group;g__BD2-11_terrestrial_group	c__BD2-11_terrestrial_group	o__BD2-11_terrestrial_group	f__BD2-11_terrestrial_group	5.61019e-05	0	0	0	0	0	0	0	0	0	5.61019e-06
bac777	g__WPS-2	p__WPS-2	k__Bacteria;p__WPS-2;c__WPS-2;o__WPS-2;f__WPS-2;g__WPS-2	c__WPS-2	o__WPS-2	f__WPS-2	5.61019e-05	0	0	0	0	0	0	0	0	0	5.61019e-06
bac187	g__Cecembia	p__Bacteroidota	k__Bacteria;p__Bacteroidota;c__Bacteroidia;o__Cytophagales;f__Cyclobacteriaceae;g__Cecembia	c__Bacteroidia	o__Cytophagales	f__Cyclobacteriaceae	0	0	0	0	0	0	5.55924e-05	0	0	0	5.55924e-06
bac423	g__Intestinimonas	p__Firmicutes	k__Bacteria;p__Firmicutes;c__Clostridia;o__Oscillospirales;f__Oscillospiraceae;g__Intestinimonas	c__Clostridia	o__Oscillospirales	f__Oscillospiraceae	0	0	7.57548e-07	0	1.5151e-06	4.54529e-06	0	3.25746e-05	9.84813e-06	5.45435e-06	5.4695e-06
bac521	unclear_genus_62	p__Myxococcota	k__Bacteria;p__Myxococcota;c__Myxococcia;o__Myxococcales;f__Myxococcaceae;__	c__Myxococcia	o__Myxococcales	f__Myxococcaceae	5.22059e-05	0	0	0	0	0	0	0	0	0	5.22059e-06
bac479	g__Anaerococcus	p__Firmicutes	k__Bacteria;p__Firmicutes;c__Clostridia;o__Peptostreptococcales-Tissierellales;f__Peptostreptococcales-Tissierellales;g__Anaerococcus	c__Clostridia	o__Peptostreptococcales-Tissierellales	f__Peptostreptococcales-Tissierellales	0	0	0	0	7.57548e-06	4.01501e-05	3.14674e-06	0	0	0	5.08723e-06
bac597	unclear_genus_73	p__Proteobacteria	k__Bacteria;p__Proteobacteria;c__Alphaproteobacteria;o__Rhizobiales;f__Rhizobiaceae;__	c__Alphaproteobacteria	o__Rhizobiales	f__Rhizobiaceae	1.40255e-05	0	0	0	2.42415e-05	6.06039e-06	6.29348e-06	0	0	0	5.06209e-06
bac203	g__Cloacibacterium	p__Bacteroidota	k__Bacteria;p__Bacteroidota;c__Bacteroidia;o__Flavobacteriales;f__Weeksellaceae;g__Cloacibacterium	c__Bacteroidia	o__Flavobacteriales	f__Weeksellaceae	0	0	0	0	0	4.99982e-05	0	0	0	0	4.99982e-06
bac736	g__Woeseia	p__Proteobacteria	k__Bacteria;p__Proteobacteria;c__Gammaproteobacteria;o__Steroidobacterales;f__Woeseiaceae;g__Woeseia	c__Gammaproteobacteria	o__Steroidobacterales	f__Woeseiaceae	4.98683e-05	0	0	0	0	0	0	0	0	0	4.98683e-06
bac585	g__Roseiarcus	p__Proteobacteria	k__Bacteria;p__Proteobacteria;c__Alphaproteobacteria;o__Rhizobiales;f__Beijerinckiaceae;g__Roseiarcus	c__Alphaproteobacteria	o__Rhizobiales	f__Beijerinckiaceae	4.90891e-05	0	0	0	0	0	0	0	0	0	4.90891e-06
bac87	unclear_genus_17	p__Actinobacteriota	k__Bacteria;p__Actinobacteriota;c__Actinobacteria;o__Propionibacteriales;f__Nocardioidaceae;__	c__Actinobacteria	o__Propionibacteriales	f__Nocardioidaceae	4.4414e-05	0	0	0	1.5151e-06	3.03019e-06	0	0	0	0	4.89593e-06
bac746	g__Lysobacter	p__Proteobacteria	k__Bacteria;p__Proteobacteria;c__Gammaproteobacteria;o__Xanthomonadales;f__Xanthomonadaceae;g__Lysobacter	c__Gammaproteobacteria	o__Xanthomonadales	f__Xanthomonadaceae	4.75307e-05	0	0	0	0	0	0	0	0	0	4.75307e-06
bac601	g__Ochrobactrum	p__Proteobacteria	k__Bacteria;p__Proteobacteria;c__Alphaproteobacteria;o__Rhizobiales;f__Rhizobiaceae;g__Ochrobactrum	c__Alphaproteobacteria	o__Rhizobiales	f__Rhizobiaceae	1.55838e-06	0	5.30284e-06	0	1.43934e-05	1.66661e-05	9.44022e-06	0	0	0	4.73609e-06
bac41	unclear_genus_10	p__Actinobacteriota	k__Bacteria;p__Actinobacteriota;c__Actinobacteria;o__Actinomycetales;f__Actinomycetaceae;__	c__Actinobacteria	o__Actinomycetales	f__Actinomycetaceae	0	0	1.5151e-06	9.84813e-06	1.43934e-05	2.12113e-05	0	0	0	0	4.6968e-06
bac629	g__Rhizorhapis	p__Proteobacteria	k__Bacteria;p__Proteobacteria;c__Alphaproteobacteria;o__Sphingomonadales;f__Sphingomonadaceae;g__Rhizorhapis	c__Alphaproteobacteria	o__Sphingomonadales	f__Sphingomonadaceae	4.67515e-05	0	0	0	0	0	0	0	0	0	4.67515e-06
bac718	g__PLTA13	p__Proteobacteria	k__Bacteria;p__Proteobacteria;c__Gammaproteobacteria;o__PLTA13;f__PLTA13;g__PLTA13	c__Gammaproteobacteria	o__PLTA13	f__PLTA13	4.59724e-05	0	0	0	0	0	0	0	0	0	4.59724e-06
bac241	g__Bilophila	p__Desulfobacterota	k__Bacteria;p__Desulfobacterota;c__Desulfovibrionia;o__Desulfovibrionales;f__Desulfovibrionaceae;g__Bilophila	c__Desulfovibrionia	o__Desulfovibrionales	f__Desulfovibrionaceae	0	0	0	0	0	2.57566e-05	1.88804e-05	0	0	0	4.46371e-06
bac14	unclear_genus_4	p__Acidobacteriota	k__Bacteria;p__Acidobacteriota;c__Blastocatellia;o__Blastocatellales;f__Blastocatellaceae;__	c__Blastocatellia	o__Blastocatellales	f__Blastocatellaceae	4.4414e-05	0	0	0	0	0	0	0	0	0	4.4414e-06
bac21	g__Subgroup_10	p__Acidobacteriota	k__Bacteria;p__Acidobacteriota;c__Thermoanaerobaculia;o__Thermoanaerobaculales;f__Thermoanaerobaculaceae;g__Subgroup_10	c__Thermoanaerobaculia	o__Thermoanaerobaculales	f__Thermoanaerobaculaceae	4.4414e-05	0	0	0	0	0	0	0	0	0	4.4414e-06
bac256	g__EMP-G18	p__Firmicutes	k__Bacteria;p__Firmicutes;c__Bacilli;o__Acholeplasmatales;f__Acholeplasmataceae;g__EMP-G18	c__Bacilli	o__Acholeplasmatales	f__Acholeplasmataceae	0	0	0	0	0	0	3.14674e-06	1.13632e-05	9.09058e-06	2.07265e-05	4.43271e-06
bac710	g__HOC36	p__Proteobacteria	k__Bacteria;p__Proteobacteria;c__Gammaproteobacteria;o__HOC36;f__HOC36;g__HOC36	c__Gammaproteobacteria	o__HOC36	f__HOC36	4.36348e-05	0	0	0	0	0	0	0	0	0	4.36348e-06
bac641	g__Succinatimonas	p__Proteobacteria	k__Bacteria;p__Proteobacteria;c__Gammaproteobacteria;o__Aeromonadales;f__Succinivibrionaceae;g__Succinatimonas	c__Gammaproteobacteria	o__Aeromonadales	f__Succinivibrionaceae	7.01273e-06	0	2.27264e-06	2.87868e-05	4.54529e-06	0	0	0	0	0	4.26175e-06
bac446	g__Harryflintia	p__Firmicutes	k__Bacteria;p__Firmicutes;c__Clostridia;o__Oscillospirales;f__Ruminococcaceae;g__Harryflintia	c__Clostridia	o__Oscillospirales	f__Ruminococcaceae	0	0	0	0	0	6.06039e-06	4.19565e-06	5.30284e-06	8.33303e-06	1.85448e-05	4.24367e-06
bac586	g__Salinarimonas	p__Proteobacteria	k__Bacteria;p__Proteobacteria;c__Alphaproteobacteria;o__Rhizobiales;f__Beijerinckiaceae;g__Salinarimonas	c__Alphaproteobacteria	o__Rhizobiales	f__Beijerinckiaceae	0	0	0	0	0	0	4.19565e-05	0	0	0	4.19565e-06
bac253	unclear_genus_38	p__Firmicutes	k__Bacteria;p__Firmicutes;__;__;__;__	__	__	__	1.55838e-06	0	0	3.78774e-06	0	2.27264e-06	1.04891e-05	1.13632e-05	9.84813e-06	2.18174e-06	4.1501e-06
bac715	g__Halomonas	p__Proteobacteria	k__Bacteria;p__Proteobacteria;c__Gammaproteobacteria;o__Oceanospirillales;f__Halomonadaceae;g__Halomonas	c__Gammaproteobacteria	o__Oceanospirillales	f__Halomonadaceae	0	0	0	0	1.21208e-05	0	2.09783e-06	2.72717e-05	0	0	4.14903e-06
bac68	unclear_genus_14	p__Actinobacteriota	k__Bacteria;p__Actinobacteriota;c__Actinobacteria;o__Micrococcales;f__Microbacteriaceae;__	c__Actinobacteria	o__Micrococcales	f__Microbacteriaceae	8.57112e-06	0	0	0	9.09058e-06	1.21208e-05	7.34239e-06	7.57548e-07	3.03019e-06	0	4.09126e-06
bac218	g__S085	p__Chloroflexi	k__Bacteria;p__Chloroflexi;c__Dehalococcoidia;o__S085;f__S085;g__S085	c__Dehalococcoidia	o__S085	f__S085	4.0518e-05	0	0	0	0	0	0	0	0	0	4.0518e-06
bac269	unclear_genus_42	p__Firmicutes	k__Bacteria;p__Firmicutes;c__Bacilli;o__Erysipelotrichales;__;__	c__Bacilli	o__Erysipelotrichales	__	0	0	0	0	0	0	0	1.59085e-05	1.13632e-05	1.30904e-05	4.03622e-06
bac136	g__Barnesiella	p__Bacteroidota	k__Bacteria;p__Bacteroidota;c__Bacteroidia;o__Bacteroidales;f__Barnesiellaceae;g__Barnesiella	c__Bacteroidia	o__Bacteroidales	f__Barnesiellaceae	0	0	0	0	0	0	0	1.36359e-05	4.54529e-06	2.18174e-05	3.99985e-06
bac137	g__Coprobacter	p__Bacteroidota	k__Bacteria;p__Bacteroidota;c__Bacteroidia;o__Bacteroidales;f__Barnesiellaceae;g__Coprobacter	c__Bacteroidia	o__Bacteroidales	f__Barnesiellaceae	0	0	0	0	0	0	0	6.06039e-06	9.09058e-06	2.39991e-05	3.91501e-06
bac453	g__Subdoligranulum	p__Firmicutes	k__Bacteria;p__Firmicutes;c__Clostridia;o__Oscillospirales;f__Ruminococcaceae;g__Subdoligranulum	c__Clostridia	o__Oscillospirales	f__Ruminococcaceae	0	0	0	0	0	4.54529e-06	8.3913e-06	5.30284e-06	1.5151e-05	5.45435e-06	3.88447e-06
bac354	g__Acetatifactor	p__Firmicutes	k__Bacteria;p__Firmicutes;c__Clostridia;o__Lachnospirales;f__Lachnospiraceae;g__Acetatifactor	c__Clostridia	o__Lachnospirales	f__Lachnospiraceae	0	0	0	0	0	3.25746e-05	5.24456e-06	0	0	0	3.78191e-06
bac636	g__Aeromonas	p__Proteobacteria	k__Bacteria;p__Proteobacteria;c__Gammaproteobacteria;o__Aeromonadales;f__Aeromonadaceae;g__Aeromonas	c__Gammaproteobacteria	o__Aeromonadales	f__Aeromonadaceae	2.25966e-05	0	0	0	6.81793e-06	6.06039e-06	2.09783e-06	0	0	0	3.75727e-06
bac743	unclear_genus_95	p__Proteobacteria	k__Bacteria;p__Proteobacteria;c__Gammaproteobacteria;o__Xanthomonadales;f__Xanthomonadaceae;__	c__Gammaproteobacteria	o__Xanthomonadales	f__Xanthomonadaceae	3.74012e-05	0	0	0	0	0	0	0	0	0	3.74012e-06
bac613	unclear_genus_75	p__Proteobacteria	k__Bacteria;p__Proteobacteria;c__Alphaproteobacteria;o__Rhodobacterales;f__Rhodobacteraceae;__	c__Alphaproteobacteria	o__Rhodobacterales	f__Rhodobacteraceae	0	0	0	0	1.5151e-06	2.80293e-05	6.29348e-06	1.5151e-06	0	0	3.7353e-06
bac26	unclear_genus_6	p__Actinobacteriota	k__Bacteria;p__Actinobacteriota;c__Acidimicrobiia;__;__;__	c__Acidimicrobiia	__	__	3.6622e-05	0	0	0	0	0	0	0	0	0	3.6622e-06
bac141	g__Sanguibacteroides	p__Bacteroidota	k__Bacteria;p__Bacteroidota;c__Bacteroidia;o__Bacteroidales;f__Marinifilaceae;g__Sanguibacteroides	c__Bacteroidia	o__Bacteroidales	f__Marinifilaceae	0	0	0	0	0	0	2.09783e-06	3.03019e-06	4.54529e-06	2.61809e-05	3.58542e-06
bac566	g__Defluviicoccus	p__Proteobacteria	k__Bacteria;p__Proteobacteria;c__Alphaproteobacteria;o__Defluviicoccales;f__Defluviicoccaceae;g__Defluviicoccus	c__Alphaproteobacteria	o__Defluviicoccales	f__Defluviicoccaceae	3.50637e-05	0	0	0	0	0	0	0	0	0	3.50637e-06
bac698	g__Enterobacter	p__Proteobacteria	k__Bacteria;p__Proteobacteria;c__Gammaproteobacteria;o__Enterobacterales;f__Enterobacteriaceae;g__Enterobacter	c__Gammaproteobacteria	o__Enterobacterales	f__Enterobacteriaceae	1.32463e-05	0	0	0	4.54529e-06	1.59085e-05	0	0	0	0	3.37001e-06
bac223	g__JG30-KF-AS9	p__Chloroflexi	k__Bacteria;p__Chloroflexi;c__Ktedonobacteria;o__Ktedonobacterales;f__JG30-KF-AS9;g__JG30-KF-AS9	c__Ktedonobacteria	o__Ktedonobacterales	f__JG30-KF-AS9	3.35053e-05	0	0	0	0	0	0	0	0	0	3.35053e-06
bac74	g__Arthrobacter	p__Actinobacteriota	k__Bacteria;p__Actinobacteriota;c__Actinobacteria;o__Micrococcales;f__Micrococcaceae;g__Arthrobacter	c__Actinobacteria	o__Micrococcales	f__Micrococcaceae	1.87006e-05	1.5151e-06	0	0	0	1.28783e-05	0	0	0	0	3.3094e-06
bac614	g__Limibaculum	p__Proteobacteria	k__Bacteria;p__Proteobacteria;c__Alphaproteobacteria;o__Rhodobacterales;f__Rhodobacteraceae;g__Limibaculum	c__Alphaproteobacteria	o__Rhodobacterales	f__Rhodobacteraceae	3.19469e-05	0	0	0	0	0	0	0	0	0	3.19469e-06
bac748	g__Stenotrophomonas	p__Proteobacteria	k__Bacteria;p__Proteobacteria;c__Gammaproteobacteria;o__Xanthomonadales;f__Xanthomonadaceae;g__Stenotrophomonas	c__Gammaproteobacteria	o__Xanthomonadales	f__Xanthomonadaceae	3.11677e-06	0	0	0	3.78774e-06	2.04538e-05	4.19565e-06	0	0	0	3.1554e-06
bac683	g__Massilia	p__Proteobacteria	k__Bacteria;p__Proteobacteria;c__Gammaproteobacteria;o__Burkholderiales;f__Oxalobacteraceae;g__Massilia	c__Gammaproteobacteria	o__Burkholderiales	f__Oxalobacteraceae	1.6363e-05	0	0	0	6.81793e-06	8.33303e-06	0	0	0	0	3.1514e-06
bac634	unclear_genus_163	p__Proteobacteria	k__Bacteria;p__Proteobacteria;c__Alphaproteobacteria;o__Tistrellales;f__Geminicoccaceae;g__	c__Alphaproteobacteria	o__Tistrellales	f__Geminicoccaceae	3.03885e-05	0	0	0	0	0	0	0	0	0	3.03885e-06
bac677	g__Ellin6067	p__Proteobacteria	k__Bacteria;p__Proteobacteria;c__Gammaproteobacteria;o__Burkholderiales;f__Nitrosomonadaceae;g__Ellin6067	c__Gammaproteobacteria	o__Burkholderiales	f__Nitrosomonadaceae	3.03885e-05	0	0	0	0	0	0	0	0	0	3.03885e-06
bac682	g__Janthinobacterium	p__Proteobacteria	k__Bacteria;p__Proteobacteria;c__Gammaproteobacteria;o__Burkholderiales;f__Oxalobacteraceae;g__Janthinobacterium	c__Gammaproteobacteria	o__Burkholderiales	f__Oxalobacteraceae	0	0	0	2.27264e-06	6.06039e-06	1.36359e-05	8.3913e-06	0	0	0	3.03602e-06
bac716	g__Marinomonas	p__Proteobacteria	k__Bacteria;p__Proteobacteria;c__Gammaproteobacteria;o__Oceanospirillales;f__Marinomonadaceae;g__Marinomonas	c__Gammaproteobacteria	o__Oceanospirillales	f__Marinomonadaceae	0	0	0	0	0	0	0	6.81793e-06	2.3484e-05	0	3.03019e-06
bac583	g__Microvirga	p__Proteobacteria	k__Bacteria;p__Proteobacteria;c__Alphaproteobacteria;o__Rhizobiales;f__Beijerinckiaceae;g__Microvirga	c__Alphaproteobacteria	o__Rhizobiales	f__Beijerinckiaceae	2.57134e-05	0	0	0	4.54529e-06	0	0	0	0	0	3.02586e-06
bac57	g__Rhodococcus	p__Actinobacteriota	k__Bacteria;p__Actinobacteriota;c__Actinobacteria;o__Corynebacteriales;f__Nocardiaceae;g__Rhodococcus	c__Actinobacteria	o__Corynebacteriales	f__Nocardiaceae	0	0	4.54529e-06	2.27264e-06	1.13632e-05	0	5.24456e-06	6.81793e-06	0	0	3.02437e-06
bac648	g__Shewanella	p__Proteobacteria	k__Bacteria;p__Proteobacteria;c__Gammaproteobacteria;o__Alteromonadales;f__Shewanellaceae;g__Shewanella	c__Gammaproteobacteria	o__Alteromonadales	f__Shewanellaceae	0	0	0	0	9.84813e-06	5.30284e-06	9.44022e-06	0	0	5.45435e-06	3.00455e-06
bac429	g__Pseudoflavonifractor	p__Firmicutes	k__Bacteria;p__Firmicutes;c__Clostridia;o__Oscillospirales;f__Oscillospiraceae;g__Pseudoflavonifractor	c__Clostridia	o__Oscillospirales	f__Oscillospiraceae	0	3.78774e-06	0	0	0	0	0	5.30284e-06	9.84813e-06	1.09087e-05	2.98474e-06
bac568	unclear_genus_69	p__Proteobacteria	k__Bacteria;p__Proteobacteria;c__Alphaproteobacteria;o__Elsterales;__;__	c__Alphaproteobacteria	o__Elsterales	__	2.96093e-05	0	0	0	0	0	0	0	0	0	2.96093e-06
bac487	g__DTU014	p__Firmicutes	k__Bacteria;p__Firmicutes;c__Incertae_Sedis;o__DTU014;f__DTU014;g__DTU014	c__Incertae_Sedis	o__DTU014	f__DTU014	0	7.57548e-07	0	0	0	0	1.04891e-06	1.81812e-05	3.03019e-06	6.54522e-06	2.9563e-06
bac646	unclear_genus_80	p__Proteobacteria	k__Bacteria;p__Proteobacteria;c__Gammaproteobacteria;o__Alteromonadales;f__Colwelliaceae;__	c__Gammaproteobacteria	o__Alteromonadales	f__Colwelliaceae	0	0	0	0	0	0	0	1.74236e-05	1.21208e-05	0	2.95444e-06
bac559	unclear_genus_152	p__Proteobacteria	k__Bacteria;p__Proteobacteria;c__Alphaproteobacteria;o__Caulobacterales;f__Caulobacteraceae;g__	c__Alphaproteobacteria	o__Caulobacterales	f__Caulobacteraceae	1.71422e-05	0	0	7.57548e-07	0	9.09058e-06	2.09783e-06	0	0	0	2.90882e-06
bac463	g__Amnipila	p__Firmicutes	k__Bacteria;p__Firmicutes;c__Clostridia;o__Peptostreptococcales-Tissierellales;f__Anaerovoracaceae;g__Amnipila	c__Clostridia	o__Peptostreptococcales-Tissierellales	f__Anaerovoracaceae	0	0	5.30284e-06	0	0	2.3484e-05	0	0	0	0	2.87868e-06
bac117	g__MB-A2-108	p__Actinobacteriota	k__Bacteria;p__Actinobacteriota;c__MB-A2-108;o__MB-A2-108;f__MB-A2-108;g__MB-A2-108	c__MB-A2-108	o__MB-A2-108	f__MB-A2-108	2.80509e-05	0	0	0	0	0	0	0	0	0	2.80509e-06
bac36	g__Ilumatobacter	p__Actinobacteriota	k__Bacteria;p__Actinobacteriota;c__Acidimicrobiia;o__Microtrichales;f__Ilumatobacteraceae;g__Ilumatobacter	c__Acidimicrobiia	o__Microtrichales	f__Ilumatobacteraceae	2.80509e-05	0	0	0	0	0	0	0	0	0	2.80509e-06
bac659	g__Alicycliphilus	p__Proteobacteria	k__Bacteria;p__Proteobacteria;c__Gammaproteobacteria;o__Burkholderiales;f__Comamonadaceae;g__Alicycliphilus	c__Gammaproteobacteria	o__Burkholderiales	f__Comamonadaceae	0	0	0	0	3.03019e-06	2.49991e-05	0	0	0	0	2.80293e-06
bac703	g__Buchnera	p__Proteobacteria	k__Bacteria;p__Proteobacteria;c__Gammaproteobacteria;o__Enterobacterales;f__Morganellaceae;g__Buchnera	c__Gammaproteobacteria	o__Enterobacterales	f__Morganellaceae	0	0	2.80293e-05	0	0	0	0	0	0	0	2.80293e-06
bac504	unclear_genus_60	p__Firmicutes	k__Bacteria;p__Firmicutes;c__Syntrophomonadia;o__Syntrophomonadales;f__Syntrophomonadaceae;__	c__Syntrophomonadia	o__Syntrophomonadales	f__Syntrophomonadaceae	2.33758e-06	3.78774e-06	3.78774e-06	8.33303e-06	4.54529e-06	7.57548e-07	0	0	2.27264e-06	2.18174e-06	2.80033e-06
bac608	g__Phreatobacter	p__Proteobacteria	k__Bacteria;p__Proteobacteria;c__Alphaproteobacteria;o__Rhizobiales;f__Rhizobiales_Incertae_Sedis;g__Phreatobacter	c__Alphaproteobacteria	o__Rhizobiales	f__Rhizobiales_Incertae_Sedis	0	0	0	0	1.43934e-05	5.30284e-06	7.34239e-06	0	0	0	2.70386e-06
bac88	g__Nocardioides	p__Actinobacteriota	k__Bacteria;p__Actinobacteriota;c__Actinobacteria;o__Propionibacteriales;f__Nocardioidaceae;g__Nocardioides	c__Actinobacteria	o__Propionibacteriales	f__Nocardioidaceae	1.71422e-05	0	0	0	6.06039e-06	3.78774e-06	0	0	0	0	2.69904e-06
bac392	g__Lachnospiraceae_UCG-004	p__Firmicutes	k__Bacteria;p__Firmicutes;c__Clostridia;o__Lachnospirales;f__Lachnospiraceae;g__Lachnospiraceae_UCG-004	c__Clostridia	o__Lachnospirales	f__Lachnospiraceae	4.67515e-06	0	0	2.19689e-05	0	0	0	0	0	0	2.66441e-06
bac121	g__Gaiella	p__Actinobacteriota	k__Bacteria;p__Actinobacteriota;c__Thermoleophilia;o__Gaiellales;f__Gaiellaceae;g__Gaiella	c__Thermoleophilia	o__Gaiellales	f__Gaiellaceae	2.64925e-05	0	0	0	0	0	0	0	0	0	2.64925e-06
bac617	g__Rubellimicrobium	p__Proteobacteria	k__Bacteria;p__Proteobacteria;c__Alphaproteobacteria;o__Rhodobacterales;f__Rhodobacteraceae;g__Rubellimicrobium	c__Alphaproteobacteria	o__Rhodobacterales	f__Rhodobacteraceae	0	0	0	1.5151e-06	1.81812e-05	0	6.29348e-06	0	0	0	2.59897e-06
bac271	unclear_genus_43	p__Firmicutes	k__Bacteria;p__Firmicutes;c__Bacilli;o__Erysipelotrichales;f__Erysipelatoclostridiaceae;__	c__Bacilli	o__Erysipelotrichales	f__Erysipelatoclostridiaceae	0	1.89387e-05	2.27264e-06	4.54529e-06	0	0	0	0	0	0	2.57566e-06
bac578	unclear_genus_157	p__Proteobacteria	k__Bacteria;p__Proteobacteria;c__Alphaproteobacteria;o__Rhizobiales;f__;g__	c__Alphaproteobacteria	o__Rhizobiales	__	2.57134e-05	0	0	0	0	0	0	0	0	0	2.57134e-06
bac652	g__B1-7BS	p__Proteobacteria	k__Bacteria;p__Proteobacteria;c__Gammaproteobacteria;o__Burkholderiales;f__B1-7BS;g__B1-7BS	c__Gammaproteobacteria	o__Burkholderiales	f__B1-7BS	2.57134e-05	0	0	0	0	0	0	0	0	0	2.57134e-06
bac439	g__Angelakisella	p__Firmicutes	k__Bacteria;p__Firmicutes;c__Clostridia;o__Oscillospirales;f__Ruminococcaceae;g__Angelakisella	c__Clostridia	o__Oscillospirales	f__Ruminococcaceae	0	0	0	0	0	0	0	2.27264e-06	1.5151e-05	7.63609e-06	2.50597e-06
bac305	g__Aerococcus	p__Firmicutes	k__Bacteria;p__Firmicutes;c__Bacilli;o__Lactobacillales;f__Aerococcaceae;g__Aerococcus	c__Bacilli	o__Lactobacillales	f__Aerococcaceae	0	0	0	0	3.78774e-06	2.12113e-05	0	0	0	0	2.49991e-06
bac5	g__Acidipila	p__Acidobacteriota	k__Bacteria;p__Acidobacteriota;c__Acidobacteriae;o__Acidobacteriales;f__Acidobacteriaceae_(Subgroup_1);g__Acidipila	c__Acidobacteriae	o__Acidobacteriales	f__Acidobacteriaceae_(Subgroup_1)	2.49342e-05	0	0	0	0	0	0	0	0	0	2.49342e-06
bac668	g__Hydrogenophilus	p__Proteobacteria	k__Bacteria;p__Proteobacteria;c__Gammaproteobacteria;o__Burkholderiales;f__Hydrogenophilaceae;g__Hydrogenophilus	c__Gammaproteobacteria	o__Burkholderiales	f__Hydrogenophilaceae	0	0	0	1.5151e-06	4.54529e-06	1.66661e-05	2.09783e-06	0	0	0	2.48243e-06
bac714	g__Cobetia	p__Proteobacteria	k__Bacteria;p__Proteobacteria;c__Gammaproteobacteria;o__Oceanospirillales;f__Halomonadaceae;g__Cobetia	c__Gammaproteobacteria	o__Oceanospirillales	f__Halomonadaceae	0	0	0	0	0	0	0	1.59085e-05	8.33303e-06	0	2.42415e-06
bac18	g__RB41	p__Acidobacteriota	k__Bacteria;p__Acidobacteriota;c__Blastocatellia;o__Pyrinomonadales;f__Pyrinomonadaceae;g__RB41	c__Blastocatellia	o__Pyrinomonadales	f__Pyrinomonadaceae	2.4155e-05	0	0	0	0	0	0	0	0	0	2.4155e-06
bac663	g__Curvibacter	p__Proteobacteria	k__Bacteria;p__Proteobacteria;c__Gammaproteobacteria;o__Burkholderiales;f__Comamonadaceae;g__Curvibacter	c__Gammaproteobacteria	o__Burkholderiales	f__Comamonadaceae	0	0	0	0	7.57548e-07	1.66661e-05	6.29348e-06	0	0	0	2.37171e-06
bac363	g__Catonella	p__Firmicutes	k__Bacteria;p__Firmicutes;c__Clostridia;o__Lachnospirales;f__Lachnospiraceae;g__Catonella	c__Clostridia	o__Lachnospirales	f__Lachnospiraceae	1.87006e-05	0	0	4.54529e-06	0	0	0	0	0	0	2.32459e-06
bac721	g__Mannheimia	p__Proteobacteria	k__Bacteria;p__Proteobacteria;c__Gammaproteobacteria;o__Pasteurellales;f__Pasteurellaceae;g__Mannheimia	c__Gammaproteobacteria	o__Pasteurellales	f__Pasteurellaceae	0	3.78774e-06	3.03019e-06	1.43934e-05	1.5151e-06	0	0	0	0	0	2.27264e-06
bac62	g__Jatrophihabitans	p__Actinobacteriota	k__Bacteria;p__Actinobacteriota;c__Actinobacteria;o__Frankiales;f__Frankiaceae;g__Jatrophihabitans	c__Actinobacteria	o__Frankiales	f__Frankiaceae	2.25966e-05	0	0	0	0	0	0	0	0	0	2.25966e-06
bac16	g__Stenotrophobacter	p__Acidobacteriota	k__Bacteria;p__Acidobacteriota;c__Blastocatellia;o__Blastocatellales;f__Blastocatellaceae;g__Stenotrophobacter	c__Blastocatellia	o__Blastocatellales	f__Blastocatellaceae	2.18174e-05	0	0	0	0	0	0	0	0	0	2.18174e-06
bac28	unclear_genus_7	p__Actinobacteriota	k__Bacteria;p__Actinobacteriota;c__Acidimicrobiia;o__Actinomarinales;__;__	c__Acidimicrobiia	o__Actinomarinales	__	2.18174e-05	0	0	0	0	0	0	0	0	0	2.18174e-06
bac173	g__Flavisolibacter	p__Bacteroidota	k__Bacteria;p__Bacteroidota;c__Bacteroidia;o__Chitinophagales;f__Chitinophagaceae;g__Flavisolibacter	c__Bacteroidia	o__Chitinophagales	f__Chitinophagaceae	2.18174e-05	0	0	0	0	0	0	0	0	0	2.18174e-06
bac183	unclear_genus_33	p__Bacteroidota	k__Bacteria;p__Bacteroidota;c__Bacteroidia;o__Chitinophagales;f__Saprospiraceae;__	c__Bacteroidia	o__Chitinophagales	f__Saprospiraceae	2.18174e-05	0	0	0	0	0	0	0	0	0	2.18174e-06
bac514	g__Longimicrobiaceae	p__Gemmatimonadota	k__Bacteria;p__Gemmatimonadota;c__Longimicrobia;o__Longimicrobiales;f__Longimicrobiaceae;g__Longimicrobiaceae	c__Longimicrobia	o__Longimicrobiales	f__Longimicrobiaceae	2.18174e-05	0	0	0	0	0	0	0	0	0	2.18174e-06
bac483	g__Peptoniphilus	p__Firmicutes	k__Bacteria;p__Firmicutes;c__Clostridia;o__Peptostreptococcales-Tissierellales;f__Peptostreptococcales-Tissierellales;g__Peptoniphilus	c__Clostridia	o__Peptostreptococcales-Tissierellales	f__Peptostreptococcales-Tissierellales	0	0	0	0	6.81793e-06	8.33303e-06	6.29348e-06	0	0	0	2.14444e-06
bac289	g__Dubosiella	p__Firmicutes	k__Bacteria;p__Firmicutes;c__Bacilli;o__Erysipelotrichales;f__Erysipelotrichaceae;g__Dubosiella	c__Bacilli	o__Erysipelotrichales	f__Erysipelotrichaceae	0	0	0	0	0	1.5151e-05	6.29348e-06	0	0	0	2.14444e-06
bac603	g__Pseudochrobactrum	p__Proteobacteria	k__Bacteria;p__Proteobacteria;c__Alphaproteobacteria;o__Rhizobiales;f__Rhizobiaceae;g__Pseudochrobactrum	c__Alphaproteobacteria	o__Rhizobiales	f__Rhizobiaceae	0	0	0	0	6.06039e-06	1.5151e-05	0	0	0	0	2.12113e-06
bac731	unclear_genus_92	p__Proteobacteria	k__Bacteria;p__Proteobacteria;c__Gammaproteobacteria;o__Steroidobacterales;f__Steroidobacteraceae;__	c__Gammaproteobacteria	o__Steroidobacterales	f__Steroidobacteraceae	2.10382e-05	0	0	0	0	0	0	0	0	0	2.10382e-06
bac719	g__Bibersteinia	p__Proteobacteria	k__Bacteria;p__Proteobacteria;c__Gammaproteobacteria;o__Pasteurellales;f__Pasteurellaceae;g__Bibersteinia	c__Gammaproteobacteria	o__Pasteurellales	f__Pasteurellaceae	0	4.54529e-06	3.78774e-06	9.09058e-06	3.03019e-06	0	0	0	0	0	2.04538e-06
bac662	g__Comamonas	p__Proteobacteria	k__Bacteria;p__Proteobacteria;c__Gammaproteobacteria;o__Burkholderiales;f__Comamonadaceae;g__Comamonas	c__Gammaproteobacteria	o__Burkholderiales	f__Comamonadaceae	0	0	0	0	0	3.78774e-06	5.24456e-06	4.54529e-06	6.81793e-06	0	2.03955e-06
bac1	unclear_genus_1	p__Acidobacteriota	k__Bacteria;p__Acidobacteriota;c__Acidobacteriae;__;__;__	c__Acidobacteriae	__	__	2.0259e-05	0	0	0	0	0	0	0	0	0	2.0259e-06
bac624	g__Altererythrobacter	p__Proteobacteria	k__Bacteria;p__Proteobacteria;c__Alphaproteobacteria;o__Sphingomonadales;f__Sphingomonadaceae;g__Altererythrobacter	c__Alphaproteobacteria	o__Sphingomonadales	f__Sphingomonadaceae	2.0259e-05	0	0	0	0	0	0	0	0	0	2.0259e-06
bac265	g__Solibacillus	p__Firmicutes	k__Bacteria;p__Firmicutes;c__Bacilli;o__Bacillales;f__Planococcaceae;g__Solibacillus	c__Bacilli	o__Bacillales	f__Planococcaceae	0	0	0	0	0	0	1.99293e-05	0	0	0	1.99293e-06
bac364	g__Cellulosilyticum	p__Firmicutes	k__Bacteria;p__Firmicutes;c__Clostridia;o__Lachnospirales;f__Lachnospiraceae;g__Cellulosilyticum	c__Clostridia	o__Lachnospirales	f__Lachnospiraceae	0	0	0	0	0	0	1.99293e-05	0	0	0	1.99293e-06
bac43	g__Actinomyces	p__Actinobacteriota	k__Bacteria;p__Actinobacteriota;c__Actinobacteria;o__Actinomycetales;f__Actinomycetaceae;g__Actinomyces	c__Actinobacteria	o__Actinomycetales	f__Actinomycetaceae	0	0	0	0	7.57548e-06	6.81793e-06	5.24456e-06	0	0	0	1.9638e-06
bac571	unclear_genus_154	p__Proteobacteria	k__Bacteria;p__Proteobacteria;c__Alphaproteobacteria;o__Micropepsales;f__Micropepsaceae;g__	c__Alphaproteobacteria	o__Micropepsales	f__Micropepsaceae	1.94798e-05	0	0	0	0	0	0	0	0	0	1.94798e-06
bac7	g__Granulicella	p__Acidobacteriota	k__Bacteria;p__Acidobacteriota;c__Acidobacteriae;o__Acidobacteriales;f__Acidobacteriaceae_(Subgroup_1);g__Granulicella	c__Acidobacteriae	o__Acidobacteriales	f__Acidobacteriaceae_(Subgroup_1)	1.94798e-05	0	0	0	0	0	0	0	0	0	1.94798e-06
bac63	g__Blastococcus	p__Actinobacteriota	k__Bacteria;p__Actinobacteriota;c__Actinobacteria;o__Frankiales;f__Geodermatophilaceae;g__Blastococcus	c__Actinobacteria	o__Frankiales	f__Geodermatophilaceae	3.11677e-06	7.57548e-07	0	1.5151e-06	0	0	9.44022e-06	4.54529e-06	0	0	1.93749e-06
bac649	unclear_genus_81	p__Proteobacteria	k__Bacteria;p__Proteobacteria;c__Gammaproteobacteria;o__Burkholderiales;__;__	c__Gammaproteobacteria	o__Burkholderiales	__	1.55838e-06	0	7.57548e-06	0	7.57548e-07	0	9.44022e-06	0	0	0	1.93316e-06
bac122	g__67-14	p__Actinobacteriota	k__Bacteria;p__Actinobacteriota;c__Thermoleophilia;o__Solirubrobacterales;f__67-14;g__67-14	c__Thermoleophilia	o__Solirubrobacterales	f__67-14	1.87006e-05	0	0	0	0	0	0	0	0	0	1.87006e-06
bac519	g__Rokubacteriales	p__Methylomirabilota	k__Bacteria;p__Methylomirabilota;c__Methylomirabilia;o__Rokubacteriales;f__Rokubacteriales;g__Rokubacteriales	c__Methylomirabilia	o__Rokubacteriales	f__Rokubacteriales	1.87006e-05	0	0	0	0	0	0	0	0	0	1.87006e-06
bac681	unclear_genus_85	p__Proteobacteria	k__Bacteria;p__Proteobacteria;c__Gammaproteobacteria;o__Burkholderiales;f__Oxalobacteraceae;__	c__Gammaproteobacteria	o__Burkholderiales	f__Oxalobacteraceae	4.67515e-06	0	2.27264e-06	4.54529e-06	6.81793e-06	0	0	0	0	0	1.8311e-06
bac119	unclear_genus_25	p__Actinobacteriota	k__Bacteria;p__Actinobacteriota;c__Thermoleophilia;o__Gaiellales;__;__	c__Thermoleophilia	o__Gaiellales	__	3.89596e-06	0	0	1.5151e-06	0	1.28783e-05	0	0	0	0	1.82894e-06
bac184	unclear_genus_120	p__Bacteroidota	k__Bacteria;p__Bacteroidota;c__Bacteroidia;o__Chitinophagales;f__Saprospiraceae;g__	c__Bacteroidia	o__Chitinophagales	f__Saprospiraceae	1.79214e-05	0	0	0	0	0	0	0	0	0	1.79214e-06
bac225	g__HSB_OF53-F07	p__Chloroflexi	k__Bacteria;p__Chloroflexi;c__Ktedonobacteria;o__Ktedonobacterales;f__Ktedonobacteraceae;g__HSB_OF53-F07	c__Ktedonobacteria	o__Ktedonobacterales	f__Ktedonobacteraceae	1.79214e-05	0	0	0	0	0	0	0	0	0	1.79214e-06
bac553	g__Rhodopila	p__Proteobacteria	k__Bacteria;p__Proteobacteria;c__Alphaproteobacteria;o__Acetobacterales;f__Acetobacteraceae;g__Rhodopila	c__Alphaproteobacteria	o__Acetobacterales	f__Acetobacteraceae	1.79214e-05	0	0	0	0	0	0	0	0	0	1.79214e-06
bac172	g__Flaviaesturariibacter	p__Bacteroidota	k__Bacteria;p__Bacteroidota;c__Bacteroidia;o__Chitinophagales;f__Chitinophagaceae;g__Flaviaesturariibacter	c__Bacteroidia	o__Chitinophagales	f__Chitinophagaceae	1.71422e-05	0	0	0	0	0	0	0	0	0	1.71422e-06
bac562	g__Phenylobacterium	p__Proteobacteria	k__Bacteria;p__Proteobacteria;c__Alphaproteobacteria;o__Caulobacterales;f__Caulobacteraceae;g__Phenylobacterium	c__Alphaproteobacteria	o__Caulobacterales	f__Caulobacteraceae	1.71422e-05	0	0	0	0	0	0	0	0	0	1.71422e-06
bac626	g__Ellin6055	p__Proteobacteria	k__Bacteria;p__Proteobacteria;c__Alphaproteobacteria;o__Sphingomonadales;f__Sphingomonadaceae;g__Ellin6055	c__Alphaproteobacteria	o__Sphingomonadales	f__Sphingomonadaceae	1.71422e-05	0	0	0	0	0	0	0	0	0	1.71422e-06
bac745	g__Luteimonas	p__Proteobacteria	k__Bacteria;p__Proteobacteria;c__Gammaproteobacteria;o__Xanthomonadales;f__Xanthomonadaceae;g__Luteimonas	c__Gammaproteobacteria	o__Xanthomonadales	f__Xanthomonadaceae	1.71422e-05	0	0	0	0	0	0	0	0	0	1.71422e-06
bac671	g__Methylotenera	p__Proteobacteria	k__Bacteria;p__Proteobacteria;c__Gammaproteobacteria;o__Burkholderiales;f__Methylophilaceae;g__Methylotenera	c__Gammaproteobacteria	o__Burkholderiales	f__Methylophilaceae	0	0	0	0	0	2.27264e-06	1.46848e-05	0	0	0	1.69574e-06
bac303	unclear_genus_45	p__Firmicutes	k__Bacteria;p__Firmicutes;c__Bacilli;o__Izemoplasmatales;__;__	c__Bacilli	o__Izemoplasmatales	__	0	1.21208e-05	0	4.54529e-06	0	0	0	0	0	0	1.66661e-06
bac658	g__Acidovorax	p__Proteobacteria	k__Bacteria;p__Proteobacteria;c__Gammaproteobacteria;o__Burkholderiales;f__Comamonadaceae;g__Acidovorax	c__Gammaproteobacteria	o__Burkholderiales	f__Comamonadaceae	0	0	0	0	1.06057e-05	6.06039e-06	0	0	0	0	1.66661e-06
bac587	g__Devosia	p__Proteobacteria	k__Bacteria;p__Proteobacteria;c__Alphaproteobacteria;o__Rhizobiales;f__Devosiaceae;g__Devosia	c__Alphaproteobacteria	o__Rhizobiales	f__Devosiaceae	1.01295e-05	0	0	0	0	0	6.29348e-06	0	0	0	1.6423e-06
bac555	unclear_genus_151	p__Proteobacteria	k__Bacteria;p__Proteobacteria;c__Alphaproteobacteria;o__Azospirillales;f__;g__	c__Alphaproteobacteria	o__Azospirillales	__	1.6363e-05	0	0	0	0	0	0	0	0	0	1.6363e-06
bac572	g__Micropepsaceae	p__Proteobacteria	k__Bacteria;p__Proteobacteria;c__Alphaproteobacteria;o__Micropepsales;f__Micropepsaceae;g__Micropepsaceae	c__Alphaproteobacteria	o__Micropepsales	f__Micropepsaceae	1.6363e-05	0	0	0	0	0	0	0	0	0	1.6363e-06
bac759	g__Cloacibacillus	p__Synergistota	k__Bacteria;p__Synergistota;c__Synergistia;o__Synergistales;f__Synergistaceae;g__Cloacibacillus	c__Synergistia	o__Synergistales	f__Synergistaceae	0	6.06039e-06	6.81793e-06	0	0	0	3.14674e-06	0	0	0	1.60251e-06
bac46	g__Trueperella	p__Actinobacteriota	k__Bacteria;p__Actinobacteriota;c__Actinobacteria;o__Actinomycetales;f__Actinomycetaceae;g__Trueperella	c__Actinobacteria	o__Actinomycetales	f__Actinomycetaceae	0	0	0	0	1.43934e-05	1.5151e-06	0	0	0	0	1.59085e-06
bac10	g__PAUC26f	p__Acidobacteriota	k__Bacteria;p__Acidobacteriota;c__Acidobacteriae;o__PAUC26f;f__PAUC26f;g__PAUC26f	c__Acidobacteriae	o__PAUC26f	f__PAUC26f	1.55838e-05	0	0	0	0	0	0	0	0	0	1.55838e-06
bac33	g__Iamia	p__Actinobacteriota	k__Bacteria;p__Actinobacteriota;c__Acidimicrobiia;o__Microtrichales;f__Iamiaceae;g__Iamia	c__Acidimicrobiia	o__Microtrichales	f__Iamiaceae	1.55838e-05	0	0	0	0	0	0	0	0	0	1.55838e-06
bac118	g__Rubrobacter	p__Actinobacteriota	k__Bacteria;p__Actinobacteriota;c__Rubrobacteria;o__Rubrobacterales;f__Rubrobacteriaceae;g__Rubrobacter	c__Rubrobacteria	o__Rubrobacterales	f__Rubrobacteriaceae	1.55838e-05	0	0	0	0	0	0	0	0	0	1.55838e-06
bac529	g__BIrii41	p__Myxococcota	k__Bacteria;p__Myxococcota;c__Polyangia;o__Polyangiales;f__BIrii41;g__BIrii41	c__Polyangia	o__Polyangiales	f__BIrii41	1.55838e-05	0	0	0	0	0	0	0	0	0	1.55838e-06
bac589	g__Pedomicrobium	p__Proteobacteria	k__Bacteria;p__Proteobacteria;c__Alphaproteobacteria;o__Rhizobiales;f__Hyphomicrobiaceae;g__Pedomicrobium	c__Alphaproteobacteria	o__Rhizobiales	f__Hyphomicrobiaceae	1.55838e-05	0	0	0	0	0	0	0	0	0	1.55838e-06
bac665	g__Ramlibacter	p__Proteobacteria	k__Bacteria;p__Proteobacteria;c__Gammaproteobacteria;o__Burkholderiales;f__Comamonadaceae;g__Ramlibacter	c__Gammaproteobacteria	o__Burkholderiales	f__Comamonadaceae	1.55838e-05	0	0	0	0	0	0	0	0	0	1.55838e-06
bac669	g__Tepidiphilus	p__Proteobacteria	k__Bacteria;p__Proteobacteria;c__Gammaproteobacteria;o__Burkholderiales;f__Hydrogenophilaceae;g__Tepidiphilus	c__Gammaproteobacteria	o__Burkholderiales	f__Hydrogenophilaceae	0	0	0	0	1.5151e-05	0	0	0	0	0	1.5151e-06
bac545	unclear_genus_148	p__Planctomycetota	k__Bacteria;p__Planctomycetota;c__Planctomycetes;o__Gemmatales;f__Gemmataceae;g__	c__Planctomycetes	o__Gemmatales	f__Gemmataceae	0	0	0	0	7.57548e-06	7.57548e-06	0	0	0	0	1.5151e-06
bac31	unclear_genus_8	p__Actinobacteriota	k__Bacteria;p__Actinobacteriota;c__Acidimicrobiia;o__Microtrichales;__;__	c__Acidimicrobiia	o__Microtrichales	__	1.48047e-05	0	0	0	0	0	0	0	0	0	1.48047e-06
bac169	unclear_genus_32	p__Bacteroidota	k__Bacteria;p__Bacteroidota;c__Bacteroidia;o__Chitinophagales;f__Chitinophagaceae;__	c__Bacteroidia	o__Chitinophagales	f__Chitinophagaceae	1.48047e-05	0	0	0	0	0	0	0	0	0	1.48047e-06
bac182	g__UTBCD1	p__Bacteroidota	k__Bacteria;p__Bacteroidota;c__Bacteroidia;o__Chitinophagales;f__Chitinophagaceae;g__UTBCD1	c__Bacteroidia	o__Chitinophagales	f__Chitinophagaceae	1.48047e-05	0	0	0	0	0	0	0	0	0	1.48047e-06
bac538	g__NB1-j	p__NB1-j	k__Bacteria;p__NB1-j;c__NB1-j;o__NB1-j;f__NB1-j;g__NB1-j	c__NB1-j	o__NB1-j	f__NB1-j	1.48047e-05	0	0	0	0	0	0	0	0	0	1.48047e-06
bac567	g__Dongia	p__Proteobacteria	k__Bacteria;p__Proteobacteria;c__Alphaproteobacteria;o__Dongiales;f__Dongiaceae;g__Dongia	c__Alphaproteobacteria	o__Dongiales	f__Dongiaceae	1.48047e-05	0	0	0	0	0	0	0	0	0	1.48047e-06
bac773	g__Pedosphaeraceae	p__Verrucomicrobiota	k__Bacteria;p__Verrucomicrobiota;c__Verrucomicrobiae;o__Pedosphaerales;f__Pedosphaeraceae;g__Pedosphaeraceae	c__Verrucomicrobiae	o__Pedosphaerales	f__Pedosphaeraceae	1.48047e-05	0	0	0	0	0	0	0	0	0	1.48047e-06
bac596	g__Pleomorphomonas	p__Proteobacteria	k__Bacteria;p__Proteobacteria;c__Alphaproteobacteria;o__Rhizobiales;f__Pleomorphomonadaceae;g__Pleomorphomonas	c__Alphaproteobacteria	o__Rhizobiales	f__Pleomorphomonadaceae	0	0	0	0	0	1.06057e-05	4.19565e-06	0	0	0	1.48013e-06
bac733	g__Steroidobacter	p__Proteobacteria	k__Bacteria;p__Proteobacteria;c__Gammaproteobacteria;o__Steroidobacterales;f__Steroidobacteraceae;g__Steroidobacter	c__Gammaproteobacteria	o__Steroidobacterales	f__Steroidobacteraceae	7.01273e-06	0	0	0	7.57548e-06	0	0	0	0	0	1.45882e-06
bac201	g__Bergeyella	p__Bacteroidota	k__Bacteria;p__Bacteroidota;c__Bacteroidia;o__Flavobacteriales;f__Weeksellaceae;g__Bergeyella	c__Bacteroidia	o__Flavobacteriales	f__Weeksellaceae	0	7.57548e-07	2.27264e-06	0	0	0	1.1538e-05	0	0	0	1.45682e-06
bac352	g__A2	p__Firmicutes	k__Bacteria;p__Firmicutes;c__Clostridia;o__Lachnospirales;f__Lachnospiraceae;g__A2	c__Clostridia	o__Lachnospirales	f__Lachnospiraceae	0	0	0	0	0	1.13632e-05	3.14674e-06	0	0	0	1.451e-06
bac56	g__Mycobacterium	p__Actinobacteriota	k__Bacteria;p__Actinobacteriota;c__Actinobacteria;o__Corynebacteriales;f__Mycobacteriaceae;g__Mycobacterium	c__Actinobacteria	o__Corynebacteriales	f__Mycobacteriaceae	7.01273e-06	0	0	0	3.03019e-06	2.27264e-06	2.09783e-06	0	0	0	1.44134e-06
bac309	g__Carnobacterium	p__Firmicutes	k__Bacteria;p__Firmicutes;c__Bacilli;o__Lactobacillales;f__Carnobacteriaceae;g__Carnobacterium	c__Bacilli	o__Lactobacillales	f__Carnobacteriaceae	0	0	0	0	1.21208e-05	0	2.09783e-06	0	0	0	1.42186e-06
bac123	unclear_genus_26	p__Actinobacteriota	k__Bacteria;p__Actinobacteriota;c__Thermoleophilia;o__Solirubrobacterales;f__Solirubrobacteraceae;__	c__Thermoleophilia	o__Solirubrobacterales	f__Solirubrobacteraceae	1.40255e-05	0	0	0	0	0	0	0	0	0	1.40255e-06
bac190	g__Adhaeribacter	p__Bacteroidota	k__Bacteria;p__Bacteroidota;c__Bacteroidia;o__Cytophagales;f__Hymenobacteraceae;g__Adhaeribacter	c__Bacteroidia	o__Cytophagales	f__Hymenobacteraceae	1.40255e-05	0	0	0	0	0	0	0	0	0	1.40255e-06
bac321	g__Ammoniphilus	p__Firmicutes	k__Bacteria;p__Firmicutes;c__Bacilli;o__Paenibacillales;f__Paenibacillaceae;g__Ammoniphilus	c__Bacilli	o__Paenibacillales	f__Paenibacillaceae	1.40255e-05	0	0	0	0	0	0	0	0	0	1.40255e-06
bac619	unclear_genus_161	p__Proteobacteria	k__Bacteria;p__Proteobacteria;c__Alphaproteobacteria;o__Rhodospirillales;f__Rhodospirillaceae;g__	c__Alphaproteobacteria	o__Rhodospirillales	f__Rhodospirillaceae	1.40255e-05	0	0	0	0	0	0	0	0	0	1.40255e-06
bac407	g__XBB1006	p__Firmicutes	k__Bacteria;p__Firmicutes;c__Clostridia;o__Lachnospirales;f__Lachnospiraceae;g__XBB1006	c__Clostridia	o__Lachnospirales	f__Lachnospiraceae	0	0	1.36359e-05	0	0	0	0	0	0	0	1.36359e-06
bac20	g__Subgroup_5	p__Acidobacteriota	k__Bacteria;p__Acidobacteriota;c__Subgroup_5;o__Subgroup_5;f__Subgroup_5;g__Subgroup_5	c__Subgroup_5	o__Subgroup_5	f__Subgroup_5	1.32463e-05	0	0	0	0	0	0	0	0	0	1.32463e-06
bac58	unclear_genus_108	p__Actinobacteriota	k__Bacteria;p__Actinobacteriota;c__Actinobacteria;o__Euzebyales;f__Euzebyaceae;g__	c__Actinobacteria	o__Euzebyales	f__Euzebyaceae	1.32463e-05	0	0	0	0	0	0	0	0	0	1.32463e-06
bac513	g__Roseisolibacter	p__Gemmatimonadota	k__Bacteria;p__Gemmatimonadota;c__Gemmatimonadetes;o__Gemmatimonadales;f__Gemmatimonadaceae;g__Roseisolibacter	c__Gemmatimonadetes	o__Gemmatimonadales	f__Gemmatimonadaceae	9.35031e-06	0	0	0	3.78774e-06	0	0	0	0	0	1.31381e-06
bac308	g__Atopostipes	p__Firmicutes	k__Bacteria;p__Firmicutes;c__Bacilli;o__Lactobacillales;f__Carnobacteriaceae;g__Atopostipes	c__Bacilli	o__Lactobacillales	f__Carnobacteriaceae	0	0	0	0	1.13632e-05	1.5151e-06	0	0	0	0	1.28783e-06
bac664	g__Diaphorobacter	p__Proteobacteria	k__Bacteria;p__Proteobacteria;c__Gammaproteobacteria;o__Burkholderiales;f__Comamonadaceae;g__Diaphorobacter	c__Gammaproteobacteria	o__Burkholderiales	f__Comamonadaceae	0	0	1.5151e-06	0	3.78774e-06	5.30284e-06	2.09783e-06	0	0	0	1.27035e-06
bac194	g__Ohtaekwangia	p__Bacteroidota	k__Bacteria;p__Bacteroidota;c__Bacteroidia;o__Cytophagales;f__Microscillaceae;g__Ohtaekwangia	c__Bacteroidia	o__Cytophagales	f__Microscillaceae	1.24671e-05	0	0	0	0	0	0	0	0	0	1.24671e-06
bac599	g__Ensifer	p__Proteobacteria	k__Bacteria;p__Proteobacteria;c__Alphaproteobacteria;o__Rhizobiales;f__Rhizobiaceae;g__Ensifer	c__Alphaproteobacteria	o__Rhizobiales	f__Rhizobiaceae	1.24671e-05	0	0	0	0	0	0	0	0	0	1.24671e-06
bac600	g__Mesorhizobium	p__Proteobacteria	k__Bacteria;p__Proteobacteria;c__Alphaproteobacteria;o__Rhizobiales;f__Rhizobiaceae;g__Mesorhizobium	c__Alphaproteobacteria	o__Rhizobiales	f__Rhizobiaceae	1.24671e-05	0	0	0	0	0	0	0	0	0	1.24671e-06
bac687	g__Thauera	p__Proteobacteria	k__Bacteria;p__Proteobacteria;c__Gammaproteobacteria;o__Burkholderiales;f__Rhodocyclaceae;g__Thauera	c__Gammaproteobacteria	o__Burkholderiales	f__Rhodocyclaceae	1.24671e-05	0	0	0	0	0	0	0	0	0	1.24671e-06
bac602	g__Phyllobacterium	p__Proteobacteria	k__Bacteria;p__Proteobacteria;c__Alphaproteobacteria;o__Rhizobiales;f__Rhizobiaceae;g__Phyllobacterium	c__Alphaproteobacteria	o__Rhizobiales	f__Rhizobiaceae	1.09087e-05	0	0	0	1.5151e-06	0	0	0	0	0	1.24238e-06
bac584	g__Neo-b11	p__Proteobacteria	k__Bacteria;p__Proteobacteria;c__Alphaproteobacteria;o__Rhizobiales;f__Beijerinckiaceae;g__Neo-b11	c__Alphaproteobacteria	o__Rhizobiales	f__Beijerinckiaceae	0	0	0	0	0	9.84813e-06	2.09783e-06	0	0	0	1.1946e-06
bac454	g__UBA1819	p__Firmicutes	k__Bacteria;p__Firmicutes;c__Clostridia;o__Oscillospirales;f__Ruminococcaceae;g__UBA1819	c__Clostridia	o__Oscillospirales	f__Ruminococcaceae	0	0	0	2.27264e-06	0	2.27264e-06	0	1.5151e-06	1.5151e-06	4.36348e-06	1.1939e-06
bac367	g__Epulopiscium	p__Firmicutes	k__Bacteria;p__Firmicutes;c__Clostridia;o__Lachnospirales;f__Lachnospiraceae;g__Epulopiscium	c__Clostridia	o__Lachnospirales	f__Lachnospiraceae	0	0	0	4.54529e-06	0	0	7.34239e-06	0	0	0	1.18877e-06
bac533	g__Pajaroellobacter	p__Myxococcota	k__Bacteria;p__Myxococcota;c__Polyangia;o__Polyangiales;f__Polyangiaceae;g__Pajaroellobacter	c__Polyangia	o__Polyangiales	f__Polyangiaceae	1.16879e-05	0	0	0	0	0	0	0	0	0	1.16879e-06
bac606	g__Bauldia	p__Proteobacteria	k__Bacteria;p__Proteobacteria;c__Alphaproteobacteria;o__Rhizobiales;f__Rhizobiales_Incertae_Sedis;g__Bauldia	c__Alphaproteobacteria	o__Rhizobiales	f__Rhizobiales_Incertae_Sedis	1.16879e-05	0	0	0	0	0	0	0	0	0	1.16879e-06
bac675	g__Alysiella	p__Proteobacteria	k__Bacteria;p__Proteobacteria;c__Gammaproteobacteria;o__Burkholderiales;f__Neisseriaceae;g__Alysiella	c__Gammaproteobacteria	o__Burkholderiales	f__Neisseriaceae	7.79192e-07	0	0	9.84813e-06	7.57548e-07	0	0	0	0	0	1.13849e-06
bac84	g__Luedemannella	p__Actinobacteriota	k__Bacteria;p__Actinobacteriota;c__Actinobacteria;o__Micromonosporales;f__Micromonosporaceae;g__Luedemannella	c__Actinobacteria	o__Micromonosporales	f__Micromonosporaceae	1.09087e-05	0	0	0	0	0	0	0	0	0	1.09087e-06
bac222	g__KD4-96	p__Chloroflexi	k__Bacteria;p__Chloroflexi;c__KD4-96;o__KD4-96;f__KD4-96;g__KD4-96	c__KD4-96	o__KD4-96	f__KD4-96	1.09087e-05	0	0	0	0	0	0	0	0	0	1.09087e-06
bac549	unclear_genus_65	p__Proteobacteria	k__Bacteria;p__Proteobacteria;c__Alphaproteobacteria;__;__;__	c__Alphaproteobacteria	__	__	1.09087e-05	0	0	0	0	0	0	0	0	0	1.09087e-06
bac556	unclear_genus_67	p__Proteobacteria	k__Bacteria;p__Proteobacteria;c__Alphaproteobacteria;o__Azospirillales;f__Azospirillaceae;__	c__Alphaproteobacteria	o__Azospirillales	f__Azospirillaceae	1.09087e-05	0	0	0	0	0	0	0	0	0	1.09087e-06
bac747	g__Pseudoxanthomonas	p__Proteobacteria	k__Bacteria;p__Proteobacteria;c__Gammaproteobacteria;o__Xanthomonadales;f__Xanthomonadaceae;g__Pseudoxanthomonas	c__Gammaproteobacteria	o__Xanthomonadales	f__Xanthomonadaceae	1.09087e-05	0	0	0	0	0	0	0	0	0	1.09087e-06
bac94	unclear_genus_19	p__Actinobacteriota	k__Bacteria;p__Actinobacteriota;c__Actinobacteria;o__Streptomycetales;f__Streptomycetaceae;__	c__Actinobacteria	o__Streptomycetales	f__Streptomycetaceae	1.09087e-05	0	0	0	0	0	0	0	0	0	1.09087e-06
bac580	unclear_genus_71	p__Proteobacteria	k__Bacteria;p__Proteobacteria;c__Alphaproteobacteria;o__Rhizobiales;f__Beijerinckiaceae;__	c__Alphaproteobacteria	o__Rhizobiales	f__Beijerinckiaceae	1.09087e-05	0	0	0	0	0	0	0	0	0	1.09087e-06
bac653	g__Burkholderia-Caballeronia-Paraburkholderia	p__Proteobacteria	k__Bacteria;p__Proteobacteria;c__Gammaproteobacteria;o__Burkholderiales;f__Burkholderiaceae;g__Burkholderia-Caballeronia-Paraburkholderia	c__Gammaproteobacteria	o__Burkholderiales	f__Burkholderiaceae	4.67515e-06	0	0	0	6.06039e-06	0	0	0	0	0	1.07355e-06
bac259	g__Anoxybacillus	p__Firmicutes	k__Bacteria;p__Firmicutes;c__Bacilli;o__Bacillales;f__Bacillaceae;g__Anoxybacillus	c__Bacilli	o__Bacillales	f__Bacillaceae	0	0	0	0	0	1.06057e-05	0	0	0	0	1.06057e-06
bac257	g__Tumebacillus	p__Firmicutes	k__Bacteria;p__Firmicutes;c__Bacilli;o__Alicyclobacillales;f__Alicyclobacillaceae;g__Tumebacillus	c__Bacilli	o__Alicyclobacillales	f__Alicyclobacillaceae	0	0	0	2.27264e-06	4.54529e-06	1.5151e-06	2.09783e-06	0	0	0	1.04309e-06
bac676	g__Neisseria	p__Proteobacteria	k__Bacteria;p__Proteobacteria;c__Gammaproteobacteria;o__Burkholderiales;f__Neisseriaceae;g__Neisseria	c__Gammaproteobacteria	o__Burkholderiales	f__Neisseriaceae	0	0	0	3.03019e-06	0	0	7.34239e-06	0	0	0	1.03726e-06
bac462	unclear_genus_138	p__Firmicutes	k__Bacteria;p__Firmicutes;c__Clostridia;o__Peptostreptococcales-Tissierellales;f__Anaerovoracaceae;g__	c__Clostridia	o__Peptostreptococcales-Tissierellales	f__Anaerovoracaceae	0	0	0	0	0	0	0	3.78774e-06	0	6.54522e-06	1.0333e-06
bac176	g__Niastella	p__Bacteroidota	k__Bacteria;p__Bacteroidota;c__Bacteroidia;o__Chitinophagales;f__Chitinophagaceae;g__Niastella	c__Bacteroidia	o__Chitinophagales	f__Chitinophagaceae	1.01295e-05	0	0	0	0	0	0	0	0	0	1.01295e-06
bac576	g__Reyranella	p__Proteobacteria	k__Bacteria;p__Proteobacteria;c__Alphaproteobacteria;o__Reyranellales;f__Reyranellaceae;g__Reyranella	c__Alphaproteobacteria	o__Reyranellales	f__Reyranellaceae	1.01295e-05	0	0	0	0	0	0	0	0	0	1.01295e-06
bac612	g__Rhodoplanes	p__Proteobacteria	k__Bacteria;p__Proteobacteria;c__Alphaproteobacteria;o__Rhizobiales;f__Xanthobacteraceae;g__Rhodoplanes	c__Alphaproteobacteria	o__Rhizobiales	f__Xanthobacteraceae	1.01295e-05	0	0	0	0	0	0	0	0	0	1.01295e-06
bac686	g__Azoarcus	p__Proteobacteria	k__Bacteria;p__Proteobacteria;c__Gammaproteobacteria;o__Burkholderiales;f__Rhodocyclaceae;g__Azoarcus	c__Gammaproteobacteria	o__Burkholderiales	f__Rhodocyclaceae	1.01295e-05	0	0	0	0	0	0	0	0	0	1.01295e-06
bac240	unclear_genus_126	p__Desulfobacterota	k__Bacteria;p__Desulfobacterota;c__Desulfovibrionia;o__Desulfovibrionales;f__Desulfovibrionaceae;g__	c__Desulfovibrionia	o__Desulfovibrionales	f__Desulfovibrionaceae	1.55838e-06	1.5151e-06	7.57548e-07	3.03019e-06	7.57548e-07	2.27264e-06	0	0	0	0	9.89142e-07
bac725	g__Moraxella	p__Proteobacteria	k__Bacteria;p__Proteobacteria;c__Gammaproteobacteria;o__Pseudomonadales;f__Moraxellaceae;g__Moraxella	c__Gammaproteobacteria	o__Pseudomonadales	f__Moraxellaceae	0	1.5151e-06	3.03019e-06	5.30284e-06	0	0	0	0	0	0	9.84813e-07
bac71	g__Microbacterium	p__Actinobacteriota	k__Bacteria;p__Actinobacteriota;c__Actinobacteria;o__Micrococcales;f__Microbacteriaceae;g__Microbacterium	c__Actinobacteria	o__Micrococcales	f__Microbacteriaceae	0	0	0	0	9.84813e-06	0	0	0	0	0	9.84813e-07
bac145	g__Porphyromonas	p__Bacteroidota	k__Bacteria;p__Bacteroidota;c__Bacteroidia;o__Bacteroidales;f__Porphyromonadaceae;g__Porphyromonas	c__Bacteroidia	o__Bacteroidales	f__Porphyromonadaceae	0	1.5151e-06	1.5151e-06	1.5151e-06	0	3.78774e-06	0	1.5151e-06	0	0	9.84813e-07
bac60	unclear_genus_109	p__Actinobacteriota	k__Bacteria;p__Actinobacteriota;c__Actinobacteria;o__Frankiales;f__;g__	c__Actinobacteria	o__Frankiales	__	0	0	0	0	9.84813e-06	0	0	0	0	0	9.84813e-07
bac588	g__Hyphomicrobium	p__Proteobacteria	k__Bacteria;p__Proteobacteria;c__Alphaproteobacteria;o__Rhizobiales;f__Hyphomicrobiaceae;g__Hyphomicrobium	c__Alphaproteobacteria	o__Rhizobiales	f__Hyphomicrobiaceae	0	0	0	0	6.81793e-06	3.03019e-06	0	0	0	0	9.84813e-07
bac625	g__Blastomonas	p__Proteobacteria	k__Bacteria;p__Proteobacteria;c__Alphaproteobacteria;o__Sphingomonadales;f__Sphingomonadaceae;g__Blastomonas	c__Alphaproteobacteria	o__Sphingomonadales	f__Sphingomonadaceae	0	0	0	0	1.5151e-06	8.33303e-06	0	0	0	0	9.84813e-07
bac604	g__Rhizobium_sphaerophysae_group	p__Proteobacteria	k__Bacteria;p__Proteobacteria;c__Alphaproteobacteria;o__Rhizobiales;f__Rhizobiaceae;g__Rhizobium_sphaerophysae_group	c__Alphaproteobacteria	o__Rhizobiales	f__Rhizobiaceae	9.35031e-06	0	0	0	0	0	0	0	0	0	9.35031e-07
bac52	g__Catenulispora	p__Actinobacteriota	k__Bacteria;p__Actinobacteriota;c__Actinobacteria;o__Catenulisporales;f__Catenulisporaceae;g__Catenulispora	c__Actinobacteria	o__Catenulisporales	f__Catenulisporaceae	9.35031e-06	0	0	0	0	0	0	0	0	0	9.35031e-07
bac542	g__Saccharimonadaceae	p__Patescibacteria	k__Bacteria;p__Patescibacteria;c__Saccharimonadia;o__Saccharimonadales;f__Saccharimonadaceae;g__Saccharimonadaceae	c__Saccharimonadia	o__Saccharimonadales	f__Saccharimonadaceae	0	0	0	0	0	6.06039e-06	3.14674e-06	0	0	0	9.20712e-07
bac67	unclear_genus_13	p__Actinobacteriota	k__Bacteria;p__Actinobacteriota;c__Actinobacteria;o__Micrococcales;f__Intrasporangiaceae;__	c__Actinobacteria	o__Micrococcales	f__Intrasporangiaceae	2.33758e-06	0	0	0	6.81793e-06	0	0	0	0	0	9.15551e-07
bac159	g__Rikenella	p__Bacteroidota	k__Bacteria;p__Bacteroidota;c__Bacteroidia;o__Bacteroidales;f__Rikenellaceae;g__Rikenella	c__Bacteroidia	o__Bacteroidales	f__Rikenellaceae	0	0	0	0	0	0	0	7.57548e-07	7.57548e-07	7.63609e-06	9.15118e-07
bac742	g__Pseudofulvimonas	p__Proteobacteria	k__Bacteria;p__Proteobacteria;c__Gammaproteobacteria;o__Xanthomonadales;f__Rhodanobacteraceae;g__Pseudofulvimonas	c__Gammaproteobacteria	o__Xanthomonadales	f__Rhodanobacteraceae	0	0	0	0	9.09058e-06	0	0	0	0	0	9.09058e-07
bac336	g__Fastidiosipila	p__Firmicutes	k__Bacteria;p__Firmicutes;c__Clostridia;o__Clostridia;f__Hungateiclostridiaceae;g__Fastidiosipila	c__Clostridia	o__Clostridia	f__Hungateiclostridiaceae	0	0	0	0	0	6.81793e-06	2.09783e-06	0	0	0	8.91576e-07
bac181	g__Terrimonas	p__Bacteroidota	k__Bacteria;p__Bacteroidota;c__Bacteroidia;o__Chitinophagales;f__Chitinophagaceae;g__Terrimonas	c__Bacteroidia	o__Chitinophagales	f__Chitinophagaceae	8.57112e-06	0	0	0	0	0	0	0	0	0	8.57112e-07
bac520	g__27F-1492R	p__Myxococcota	k__Bacteria;p__Myxococcota;c__Myxococcia;o__Myxococcales;f__27F-1492R;g__27F-1492R	c__Myxococcia	o__Myxococcales	f__27F-1492R	8.57112e-06	0	0	0	0	0	0	0	0	0	8.57112e-07
bac210	unclear_genus_124	p__Bacteroidota	k__Bacteria;p__Bacteroidota;c__Rhodothermia;o__Rhodothermales;f__Rhodothermaceae;g__		o__Rhodothermales	f__Rhodothermaceae	8.57112e-06	0	0	0	0	0	0	0	0	0	8.57112e-07
bac12	g__Subgroup_13	p__Acidobacteriota	k__Bacteria;p__Acidobacteriota;c__Acidobacteriae;o__Subgroup_13;f__Subgroup_13;g__Subgroup_13	c__Acidobacteriae	o__Subgroup_13	f__Subgroup_13	8.57112e-06	0	0	0	0	0	0	0	0	0	8.57112e-07
bac531	g__Phaselicystis	p__Myxococcota	k__Bacteria;p__Myxococcota;c__Polyangia;o__Polyangiales;f__Phaselicystidaceae;g__Phaselicystis	c__Polyangia	o__Polyangiales	f__Phaselicystidaceae	8.57112e-06	0	0	0	0	0	0	0	0	0	8.57112e-07
bac38	unclear_genus_106	p__Actinobacteriota	k__Bacteria;p__Actinobacteriota;c__Acidimicrobiia;o__Microtrichales;f__Microtrichaceae;g__	c__Acidimicrobiia	o__Microtrichales	f__Microtrichaceae	0	0	0	0	8.33303e-06	0	0	0	0	0	8.33303e-07
bac581	g__Methylobacterium-Methylorubrum	p__Proteobacteria	k__Bacteria;p__Proteobacteria;c__Alphaproteobacteria;o__Rhizobiales;f__Beijerinckiaceae;g__Methylobacterium-Methylorubrum	c__Alphaproteobacteria	o__Rhizobiales	f__Beijerinckiaceae	0	0	0	0	0	6.06039e-06	2.09783e-06	0	0	0	8.15821e-07
bac314	g__Leuconostoc	p__Firmicutes	k__Bacteria;p__Firmicutes;c__Bacilli;o__Lactobacillales;f__Leuconostocaceae;g__Leuconostoc	c__Bacilli	o__Lactobacillales	f__Leuconostocaceae	0	0	0	7.57548e-07	0	0	7.34239e-06	0	0	0	8.09994e-07
bac523	g__P3OB-42	p__Myxococcota	k__Bacteria;p__Myxococcota;c__Myxococcia;o__Myxococcales;f__Myxococcaceae;g__P3OB-42	c__Myxococcia	o__Myxococcales	f__Myxococcaceae	7.79192e-06	0	0	0	0	0	0	0	0	0	7.79192e-07
bac592	unclear_genus_72	p__Proteobacteria	k__Bacteria;p__Proteobacteria;c__Alphaproteobacteria;o__Rhizobiales;f__Methyloligellaceae;__	c__Alphaproteobacteria	o__Rhizobiales	f__Methyloligellaceae	7.79192e-06	0	0	0	0	0	0	0	0	0	7.79192e-07
bac633	unclear_genus_77	p__Proteobacteria	k__Bacteria;p__Proteobacteria;c__Alphaproteobacteria;o__Tistrellales;f__Geminicoccaceae;__	c__Alphaproteobacteria	o__Tistrellales	f__Geminicoccaceae	7.79192e-06	0	0	0	0	0	0	0	0	0	7.79192e-07
bac692	g__CCD24	p__Proteobacteria	k__Bacteria;p__Proteobacteria;c__Gammaproteobacteria;o__CCD24;f__CCD24;g__CCD24	c__Gammaproteobacteria	o__CCD24	f__CCD24	7.79192e-06	0	0	0	0	0	0	0	0	0	7.79192e-07
bac565	g__SWB02	p__Proteobacteria	k__Bacteria;p__Proteobacteria;c__Alphaproteobacteria;o__Caulobacterales;f__Hyphomonadaceae;g__SWB02	c__Alphaproteobacteria	o__Caulobacterales	f__Hyphomonadaceae	7.79192e-06	0	0	0	0	0	0	0	0	0	7.79192e-07
bac575	unclear_genus_156	p__Proteobacteria	k__Bacteria;p__Proteobacteria;c__Alphaproteobacteria;o__Reyranellales;f__Reyranellaceae;g__	c__Alphaproteobacteria	o__Reyranellales	f__Reyranellaceae	7.79192e-06	0	0	0	0	0	0	0	0	0	7.79192e-07
bac505	unclear_genus_142	p__Firmicutes	k__Bacteria;p__Firmicutes;c__Syntrophomonadia;o__Syntrophomonadales;f__Syntrophomonadaceae;g__	c__Syntrophomonadia	o__Syntrophomonadales	f__Syntrophomonadaceae	0	0	0	0	0	0	1.04891e-06	3.78774e-06	7.57548e-07	2.18174e-06	7.77594e-07
bac377	g__Fusicatenibacter	p__Firmicutes	k__Bacteria;p__Firmicutes;c__Clostridia;o__Lachnospirales;f__Lachnospiraceae;g__Fusicatenibacter	c__Clostridia	o__Lachnospirales	f__Lachnospiraceae	0	0	0	0	0	7.57548e-06	0	0	0	0	7.57548e-07
bac301	g__ZOR0006	p__Firmicutes	k__Bacteria;p__Firmicutes;c__Bacilli;o__Erysipelotrichales;f__Erysipelotrichaceae;g__ZOR0006	c__Bacilli	o__Erysipelotrichales	f__Erysipelotrichaceae	0	0	0	0	3.78774e-06	3.78774e-06	0	0	0	0	7.57548e-07
bac722	g__Pasteurella	p__Proteobacteria	k__Bacteria;p__Proteobacteria;c__Gammaproteobacteria;o__Pasteurellales;f__Pasteurellaceae;g__Pasteurella	c__Gammaproteobacteria	o__Pasteurellales	f__Pasteurellaceae	0	0	0	3.78774e-06	0	3.78774e-06	0	0	0	0	7.57548e-07
bac298	g__Ileibacterium	p__Firmicutes	k__Bacteria;p__Firmicutes;c__Bacilli;o__Erysipelotrichales;f__Erysipelotrichaceae;g__Ileibacterium	c__Bacilli	o__Erysipelotrichales	f__Erysipelotrichaceae	0	0	0	7.57548e-07	0	6.81793e-06	0	0	0	0	7.57548e-07
bac417	g__Incertae_Sedis	p__Firmicutes	k__Bacteria;p__Firmicutes;c__Clostridia;o__Oscillospirales;f__Ethanoligenenaceae;g__Incertae_Sedis	c__Clostridia	o__Oscillospirales	f__Ethanoligenenaceae	0	0	0	0	0	0	0	1.5151e-06	3.78774e-06	2.18174e-06	7.48458e-07
bac413	g__Butyricicoccus	p__Firmicutes	k__Bacteria;p__Firmicutes;c__Clostridia;o__Oscillospirales;f__Butyricicoccaceae;g__Butyricicoccus	c__Clostridia	o__Oscillospirales	f__Butyricicoccaceae	0	0	0	0	7.57548e-07	2.27264e-06	4.19565e-06	0	0	0	7.22584e-07
bac15	g__Blastocatella	p__Acidobacteriota	k__Bacteria;p__Acidobacteriota;c__Blastocatellia;o__Blastocatellales;f__Blastocatellaceae;g__Blastocatella	c__Blastocatellia	o__Blastocatellales	f__Blastocatellaceae	7.01273e-06	0	0	0	0	0	0	0	0	0	7.01273e-07
bac208	g__env.OPS_17	p__Bacteroidota	k__Bacteria;p__Bacteroidota;c__Bacteroidia;o__Sphingobacteriales;f__env.OPS_17;g__env.OPS_17	c__Bacteroidia	o__Sphingobacteriales	f__env.OPS_17	7.01273e-06	0	0	0	0	0	0	0	0	0	7.01273e-07
bac219	g__SAR202_clade	p__Chloroflexi	k__Bacteria;p__Chloroflexi;c__Dehalococcoidia;o__SAR202_clade;f__SAR202_clade;g__SAR202_clade	c__Dehalococcoidia	o__SAR202_clade	f__SAR202_clade	7.01273e-06	0	0	0	0	0	0	0	0	0	7.01273e-07
bac369	g__Eubacterium_eligens_group	p__Firmicutes	k__Bacteria;p__Firmicutes;c__Clostridia;o__Lachnospirales;f__Lachnospiraceae;g__Eubacterium_eligens_group	c__Clostridia	o__Lachnospirales	f__Lachnospiraceae	4.67515e-06	0	0	0	2.27264e-06	0	0	0	0	0	6.9478e-07
bac647	g__Pseudoalteromonas	p__Proteobacteria	k__Bacteria;p__Proteobacteria;c__Gammaproteobacteria;o__Alteromonadales;f__Pseudoalteromonadaceae;g__Pseudoalteromonas	c__Gammaproteobacteria	o__Alteromonadales	f__Pseudoalteromonadaceae	0	0	0	0	6.81793e-06	0	0	0	0	0	6.81793e-07
bac749	g__Xanthomonas	p__Proteobacteria	k__Bacteria;p__Proteobacteria;c__Gammaproteobacteria;o__Xanthomonadales;f__Xanthomonadaceae;g__Xanthomonas	c__Gammaproteobacteria	o__Xanthomonadales	f__Xanthomonadaceae	0	0	6.81793e-06	0	0	0	0	0	0	0	6.81793e-07
bac66	g__Brachybacterium	p__Actinobacteriota	k__Bacteria;p__Actinobacteriota;c__Actinobacteria;o__Micrococcales;f__Dermabacteraceae;g__Brachybacterium	c__Actinobacteria	o__Micrococcales	f__Dermabacteraceae	0	0	0	0	6.81793e-06	0	0	0	0	0	6.81793e-07
bac204	g__Elizabethkingia	p__Bacteroidota	k__Bacteria;p__Bacteroidota;c__Bacteroidia;o__Flavobacteriales;f__Weeksellaceae;g__Elizabethkingia	c__Bacteroidia	o__Flavobacteriales	f__Weeksellaceae	0	0	0	0	6.81793e-06	0	0	0	0	0	6.81793e-07
bac196	unclear_genus_123	p__Bacteroidota	k__Bacteria;p__Bacteroidota;c__Bacteroidia;o__Flavobacteriales;f__Crocinitomicaceae;g__	c__Bacteroidia	o__Flavobacteriales	f__Crocinitomicaceae	0	0	0	0	0	0	6.29348e-06	0	0	0	6.29348e-07
bac473	unclear_genus_139	p__Firmicutes	k__Bacteria;p__Firmicutes;c__Clostridia;o__Peptostreptococcales-Tissierellales;f__Peptostreptococcaceae;g__	c__Clostridia	o__Peptostreptococcales-Tissierellales	f__Peptostreptococcaceae	0	0	0	0	0	0	6.29348e-06	0	0	0	6.29348e-07
bac217	g__JG30-KF-CM45	p__Chloroflexi	k__Bacteria;p__Chloroflexi;c__Chloroflexia;o__Thermomicrobiales;f__JG30-KF-CM45;g__JG30-KF-CM45	c__Chloroflexia	o__Thermomicrobiales	f__JG30-KF-CM45	6.23354e-06	0	0	0	0	0	0	0	0	0	6.23354e-07
bac607	g__Nordella	p__Proteobacteria	k__Bacteria;p__Proteobacteria;c__Alphaproteobacteria;o__Rhizobiales;f__Rhizobiales_Incertae_Sedis;g__Nordella	c__Alphaproteobacteria	o__Rhizobiales	f__Rhizobiales_Incertae_Sedis	6.23354e-06	0	0	0	0	0	0	0	0	0	6.23354e-07
bac563	g__Hirschia	p__Proteobacteria	k__Bacteria;p__Proteobacteria;c__Alphaproteobacteria;o__Caulobacterales;f__Hyphomonadaceae;g__Hirschia	c__Alphaproteobacteria	o__Caulobacterales	f__Hyphomonadaceae	6.23354e-06	0	0	0	0	0	0	0	0	0	6.23354e-07
bac590	g__KF-JG30-B3	p__Proteobacteria	k__Bacteria;p__Proteobacteria;c__Alphaproteobacteria;o__Rhizobiales;f__KF-JG30-B3;g__KF-JG30-B3	c__Alphaproteobacteria	o__Rhizobiales	f__KF-JG30-B3	6.23354e-06	0	0	0	0	0	0	0	0	0	6.23354e-07
bac729	unclear_genus_166	p__Proteobacteria	k__Bacteria;p__Proteobacteria;c__Gammaproteobacteria;o__Salinisphaerales;f__Solimonadaceae;g__	c__Gammaproteobacteria	o__Salinisphaerales	f__Solimonadaceae	6.23354e-06	0	0	0	0	0	0	0	0	0	6.23354e-07
bac744	g__Arenimonas	p__Proteobacteria	k__Bacteria;p__Proteobacteria;c__Gammaproteobacteria;o__Xanthomonadales;f__Xanthomonadaceae;g__Arenimonas	c__Gammaproteobacteria	o__Xanthomonadales	f__Xanthomonadaceae	6.23354e-06	0	0	0	0	0	0	0	0	0	6.23354e-07
bac127	g__Fimbriimonadales	p__Armatimonadota	k__Bacteria;p__Armatimonadota;c__Fimbriimonadia;o__Fimbriimonadales;f__Fimbriimonadales;g__Fimbriimonadales	c__Fimbriimonadia	o__Fimbriimonadales	f__Fimbriimonadales	6.23354e-06	0	0	0	0	0	0	0	0	0	6.23354e-07
bac64	g__Quadrisphaera	p__Actinobacteriota	k__Bacteria;p__Actinobacteriota;c__Actinobacteria;o__Kineosporiales;f__Kineosporiaceae;g__Quadrisphaera	c__Actinobacteria	o__Kineosporiales	f__Kineosporiaceae	3.11677e-06	0	0	0	3.03019e-06	0	0	0	0	0	6.14696e-07
bac97	g__Nocardiopsis	p__Actinobacteriota	k__Bacteria;p__Actinobacteriota;c__Actinobacteria;o__Streptosporangiales;f__Nocardiopsaceae;g__Nocardiopsis	c__Actinobacteria	o__Streptosporangiales	f__Nocardiopsaceae	0	0	0	0	0	0	0	6.06039e-06	0	0	6.06039e-07
bac258	unclear_genus_40	p__Firmicutes	k__Bacteria;p__Firmicutes;c__Bacilli;o__Bacillales;f__Bacillaceae;__	c__Bacilli	o__Bacillales	f__Bacillaceae	0	0	0	0	6.06039e-06	0	0	0	0	0	6.06039e-07
bac324	g__Jeotgalicoccus	p__Firmicutes	k__Bacteria;p__Firmicutes;c__Bacilli;o__Staphylococcales;f__Staphylococcaceae;g__Jeotgalicoccus	c__Bacilli	o__Staphylococcales	f__Staphylococcaceae	0	0	0	0	6.06039e-06	0	0	0	0	0	6.06039e-07
bac655	g__Pandoraea	p__Proteobacteria	k__Bacteria;p__Proteobacteria;c__Gammaproteobacteria;o__Burkholderiales;f__Burkholderiaceae;g__Pandoraea	c__Gammaproteobacteria	o__Burkholderiales	f__Burkholderiaceae	0	0	0	0	6.06039e-06	0	0	0	0	0	6.06039e-07
bac353	g__ASF356	p__Firmicutes	k__Bacteria;p__Firmicutes;c__Clostridia;o__Lachnospirales;f__Lachnospiraceae;g__ASF356	c__Clostridia	o__Lachnospirales	f__Lachnospiraceae	0	0	0	0	0	6.06039e-06	0	0	0	0	6.06039e-07
bac547	g__CPla-4_termite_group	p__Planctomycetota	k__Bacteria;p__Planctomycetota;c__Planctomycetes;o__Pirellulales;f__Pirellulaceae;g__CPla-4_termite_group	c__Planctomycetes	o__Pirellulales	f__Pirellulaceae	0	0	0	0	0	0	0	0	2.27264e-06	3.27261e-06	5.54525e-07
bac632	g__Sphingopyxis	p__Proteobacteria	k__Bacteria;p__Proteobacteria;c__Alphaproteobacteria;o__Sphingomonadales;f__Sphingomonadaceae;g__Sphingopyxis	c__Alphaproteobacteria	o__Sphingomonadales	f__Sphingomonadaceae	1.55838e-06	0	7.57548e-07	0	0	0	3.14674e-06	0	0	0	5.46267e-07
bac221	g__JG30-KF-CM66	p__Chloroflexi	k__Bacteria;p__Chloroflexi;c__JG30-KF-CM66;o__JG30-KF-CM66;f__JG30-KF-CM66;g__JG30-KF-CM66	c__JG30-KF-CM66	o__JG30-KF-CM66	f__JG30-KF-CM66	5.45435e-06	0	0	0	0	0	0	0	0	0	5.45435e-07
bac228	g__P2-11E	p__Chloroflexi	k__Bacteria;p__Chloroflexi;c__P2-11E;o__P2-11E;f__P2-11E;g__P2-11E	c__P2-11E	o__P2-11E	f__P2-11E	5.45435e-06	0	0	0	0	0	0	0	0	0	5.45435e-07
bac522	unclear_genus_144	p__Myxococcota	k__Bacteria;p__Myxococcota;c__Myxococcia;o__Myxococcales;f__Myxococcaceae;g__	c__Myxococcia	o__Myxococcales	f__Myxococcaceae	5.45435e-06	0	0	0	0	0	0	0	0	0	5.45435e-07
bac577	unclear_genus_70	p__Proteobacteria	k__Bacteria;p__Proteobacteria;c__Alphaproteobacteria;o__Rhizobiales;__;__	c__Alphaproteobacteria	o__Rhizobiales	__	5.45435e-06	0	0	0	0	0	0	0	0	0	5.45435e-07
bac771	g__Ellin516	p__Verrucomicrobiota	k__Bacteria;p__Verrucomicrobiota;c__Verrucomicrobiae;o__Pedosphaerales;f__Pedosphaeraceae;g__Ellin516	c__Verrucomicrobiae	o__Pedosphaerales	f__Pedosphaeraceae	5.45435e-06	0	0	0	0	0	0	0	0	0	5.45435e-07
bac95	g__Streptacidiphilus	p__Actinobacteriota	k__Bacteria;p__Actinobacteriota;c__Actinobacteria;o__Streptomycetales;f__Streptomycetaceae;g__Streptacidiphilus	c__Actinobacteria	o__Streptomycetales	f__Streptomycetaceae	5.45435e-06	0	0	0	0	0	0	0	0	0	5.45435e-07
bac266	g__Sporosarcina	p__Firmicutes	k__Bacteria;p__Firmicutes;c__Bacilli;o__Bacillales;f__Planococcaceae;g__Sporosarcina	c__Bacilli	o__Bacillales	f__Planococcaceae	5.45435e-06	0	0	0	0	0	0	0	0	0	5.45435e-07
bac570	g__URHD0088	p__Proteobacteria	k__Bacteria;p__Proteobacteria;c__Alphaproteobacteria;o__Elsterales;f__URHD0088;g__URHD0088	c__Alphaproteobacteria	o__Elsterales	f__URHD0088	5.45435e-06	0	0	0	0	0	0	0	0	0	5.45435e-07
bac654	g__Limnobacter	p__Proteobacteria	k__Bacteria;p__Proteobacteria;c__Gammaproteobacteria;o__Burkholderiales;f__Burkholderiaceae;g__Limnobacter	c__Gammaproteobacteria	o__Burkholderiales	f__Burkholderiaceae	3.89596e-06	1.5151e-06	0	0	0	0	0	0	0	0	5.41106e-07
bac348	unclear_genus_49	p__Firmicutes	k__Bacteria;p__Firmicutes;c__Clostridia;o__Lachnospirales;__;__	c__Clostridia	o__Lachnospirales	__	0	0	0	5.30284e-06	0	0	0	0	0	0	5.30284e-07
bac574	g__PS1_clade	p__Proteobacteria	k__Bacteria;p__Proteobacteria;c__Alphaproteobacteria;o__Parvibaculales;f__PS1_clade;g__PS1_clade	c__Alphaproteobacteria	o__Parvibaculales	f__PS1_clade	0	0	0	0	3.78774e-06	1.5151e-06	0	0	0	0	5.30284e-07
bac78	g__Neomicrococcus	p__Actinobacteriota	k__Bacteria;p__Actinobacteriota;c__Actinobacteria;o__Micrococcales;f__Micrococcaceae;g__Neomicrococcus	c__Actinobacteria	o__Micrococcales	f__Micrococcaceae	0	0	0	0	0	5.30284e-06	0	0	0	0	5.30284e-07
bac758	unclear_genus_170	p__Synergistota	k__Bacteria;p__Synergistota;c__Synergistia;o__Synergistales;f__Synergistaceae;g__	c__Synergistia	o__Synergistales	f__Synergistaceae	0	0	7.57548e-07	3.78774e-06	0	7.57548e-07	0	0	0	0	5.30284e-07
bac105	g__Coriobacteriaceae_UCG-003	p__Actinobacteriota	k__Bacteria;p__Actinobacteriota;c__Coriobacteriia;o__Coriobacteriales;f__Atopobiaceae;g__Coriobacteriaceae_UCG-003	c__Coriobacteriia	o__Coriobacteriales	f__Atopobiaceae	0	0	0	5.30284e-06	0	0	0	0	0	0	5.30284e-07
bac234	g__Mucispirillum	p__Deferribacterota	k__Bacteria;p__Deferribacterota;c__Deferribacteres;o__Deferribacterales;f__Deferribacteraceae;g__Mucispirillum	c__Deferribacteres	o__Deferribacterales	f__Deferribacteraceae	0	0	0	0	0	5.30284e-06	0	0	0	0	5.30284e-07
bac485	g__Desulfosporosinus	p__Firmicutes	k__Bacteria;p__Firmicutes;c__Desulfitobacteriia;o__Desulfitobacteriales;f__Desulfitobacteriaceae;g__Desulfosporosinus	c__Desulfitobacteriia	o__Desulfitobacteriales	f__Desulfitobacteriaceae	0	0	0	0	5.30284e-06	0	0	0	0	0	5.30284e-07
bac393	g__Lachnospiraceae_UCG-006	p__Firmicutes	k__Bacteria;p__Firmicutes;c__Clostridia;o__Lachnospirales;f__Lachnospiraceae;g__Lachnospiraceae_UCG-006	c__Clostridia	o__Lachnospirales	f__Lachnospiraceae	0	0	0	0	0	3.78774e-06	1.04891e-06	0	0	0	4.83665e-07
bac226	g__Ktedonobacter	p__Chloroflexi	k__Bacteria;p__Chloroflexi;c__Ktedonobacteria;o__Ktedonobacterales;f__Ktedonobacteraceae;g__Ktedonobacter	c__Ktedonobacteria	o__Ktedonobacterales	f__Ktedonobacteraceae	4.67515e-06	0	0	0	0	0	0	0	0	0	4.67515e-07
bac594	g__Methyloceanibacter	p__Proteobacteria	k__Bacteria;p__Proteobacteria;c__Alphaproteobacteria;o__Rhizobiales;f__Methyloligellaceae;g__Methyloceanibacter	c__Alphaproteobacteria	o__Rhizobiales	f__Methyloligellaceae	4.67515e-06	0	0	0	0	0	0	0	0	0	4.67515e-07
bac82	unclear_genus_16	p__Actinobacteriota	k__Bacteria;p__Actinobacteriota;c__Actinobacteria;o__Micromonosporales;f__Micromonosporaceae;__	c__Actinobacteria	o__Micromonosporales	f__Micromonosporaceae	4.67515e-06	0	0	0	0	0	0	0	0	0	4.67515e-07
bac524	g__Blfdi19	p__Myxococcota	k__Bacteria;p__Myxococcota;c__Polyangia;o__Blfdi19;f__Blfdi19;g__Blfdi19	c__Polyangia	o__Blfdi19	f__Blfdi19	4.67515e-06	0	0	0	0	0	0	0	0	0	4.67515e-07
bac55	g__Dietzia	p__Actinobacteriota	k__Bacteria;p__Actinobacteriota;c__Actinobacteria;o__Corynebacteriales;f__Dietziaceae;g__Dietzia	c__Actinobacteria	o__Corynebacteriales	f__Dietziaceae	4.67515e-06	0	0	0	0	0	0	0	0	0	4.67515e-07
bac91	unclear_genus_18	p__Actinobacteriota	k__Bacteria;p__Actinobacteriota;c__Actinobacteria;o__Pseudonocardiales;f__Pseudonocardiaceae;__	c__Actinobacteria	o__Pseudonocardiales	f__Pseudonocardiaceae	4.67515e-06	0	0	0	0	0	0	0	0	0	4.67515e-07
bac180	g__Taibaiella	p__Bacteroidota	k__Bacteria;p__Bacteroidota;c__Bacteroidia;o__Chitinophagales;f__Chitinophagaceae;g__Taibaiella	c__Bacteroidia	o__Chitinophagales	f__Chitinophagaceae	4.67515e-06	0	0	0	0	0	0	0	0	0	4.67515e-07
bac209	g__Kapabacteriales	p__Bacteroidota	k__Bacteria;p__Bacteroidota;c__Kapabacteria;o__Kapabacteriales;f__Kapabacteriales;g__Kapabacteriales	c__Kapabacteria	o__Kapabacteriales	f__Kapabacteriales	4.67515e-06	0	0	0	0	0	0	0	0	0	4.67515e-07
bac247	g__Lineage_IV	p__Elusimicrobiota	k__Bacteria;p__Elusimicrobiota;c__Elusimicrobia;o__Lineage_IV;f__Lineage_IV;g__Lineage_IV	c__Elusimicrobia	o__Lineage_IV	f__Lineage_IV	4.67515e-06	0	0	0	0	0	0	0	0	0	4.67515e-07
bac535	unclear_genus_147	p__Myxococcota	k__Bacteria;p__Myxococcota;c__Polyangia;o__Polyangiales;f__Sandaracinaceae;g__	c__Polyangia	o__Polyangiales	f__Sandaracinaceae	4.67515e-06	0	0	0	0	0	0	0	0	0	4.67515e-07
bac537	g__bacteriap25	p__Myxococcota	k__Bacteria;p__Myxococcota;c__bacteriap25;o__bacteriap25;f__bacteriap25;g__bacteriap25	c__bacteriap25	o__bacteriap25	f__bacteriap25	4.67515e-06	0	0	0	0	0	0	0	0	0	4.67515e-07
bac712	g__Nitrococcus	p__Proteobacteria	k__Bacteria;p__Proteobacteria;c__Gammaproteobacteria;o__Nitrococcales;f__Nitrococcaceae;g__Nitrococcus	c__Gammaproteobacteria	o__Nitrococcales	f__Nitrococcaceae	4.67515e-06	0	0	0	0	0	0	0	0	0	4.67515e-07
bac769	g__Opitutus	p__Verrucomicrobiota	k__Bacteria;p__Verrucomicrobiota;c__Verrucomicrobiae;o__Opitutales;f__Opitutaceae;g__Opitutus	c__Verrucomicrobiae	o__Opitutales	f__Opitutaceae	4.67515e-06	0	0	0	0	0	0	0	0	0	4.67515e-07
bac111	g__Adlercreutzia	p__Actinobacteriota	k__Bacteria;p__Actinobacteriota;c__Coriobacteriia;o__Coriobacteriales;f__Eggerthellaceae;g__Adlercreutzia	c__Coriobacteriia	o__Coriobacteriales	f__Eggerthellaceae	0	0	0	0	0	4.54529e-06	0	0	0	0	4.54529e-07
bac261	g__Oceanobacillus	p__Firmicutes	k__Bacteria;p__Firmicutes;c__Bacilli;o__Bacillales;f__Bacillaceae;g__Oceanobacillus	c__Bacilli	o__Bacillales	f__Bacillaceae	0	0	0	0	0	4.54529e-06	0	0	0	0	4.54529e-07
bac267	g__Salipaludibacillus	p__Firmicutes	k__Bacteria;p__Firmicutes;c__Bacilli;o__Bacillales;f__Salisediminibacteriaceae;g__Salipaludibacillus	c__Bacilli	o__Bacillales	f__Salisediminibacteriaceae	0	0	0	0	0	4.54529e-06	0	0	0	0	4.54529e-07
bac313	g__Fructobacillus	p__Firmicutes	k__Bacteria;p__Firmicutes;c__Bacilli;o__Lactobacillales;f__Leuconostocaceae;g__Fructobacillus	c__Bacilli	o__Lactobacillales	f__Leuconostocaceae	0	0	0	0	0	4.54529e-06	0	0	0	0	4.54529e-07
bac457	g__UCG-011	p__Firmicutes	k__Bacteria;p__Firmicutes;c__Clostridia;o__Oscillospirales;f__UCG-011;g__UCG-011	c__Clostridia	o__Oscillospirales	f__UCG-011	0	0	0	0	0	0	0	4.54529e-06	0	0	4.54529e-07
bac45	g__Mobiluncus	p__Actinobacteriota	k__Bacteria;p__Actinobacteriota;c__Actinobacteria;o__Actinomycetales;f__Actinomycetaceae;g__Mobiluncus	c__Actinobacteria	o__Actinomycetales	f__Actinomycetaceae	0	0	0	0	7.57548e-07	3.78774e-06	0	0	0	0	4.54529e-07
bac72	g__Pseudoclavibacter	p__Actinobacteriota	k__Bacteria;p__Actinobacteriota;c__Actinobacteria;o__Micrococcales;f__Microbacteriaceae;g__Pseudoclavibacter	c__Actinobacteria	o__Micrococcales	f__Microbacteriaceae	0	0	0	0	0	0	4.19565e-06	0	0	0	4.19565e-07
bac276	g__Erysipelatoclostridium	p__Firmicutes	k__Bacteria;p__Firmicutes;c__Bacilli;o__Erysipelotrichales;f__Erysipelatoclostridiaceae;g__Erysipelatoclostridium	c__Bacilli	o__Erysipelotrichales	f__Erysipelatoclostridiaceae	0	0	1.5151e-06	0	0	1.5151e-06	1.04891e-06	0	0	0	4.07911e-07
bac22	g__Subgroup_17	p__Acidobacteriota	k__Bacteria;p__Acidobacteriota;c__Vicinamibacteria;o__Subgroup_17;f__Subgroup_17;g__Subgroup_17	c__Vicinamibacteria	o__Subgroup_17	f__Subgroup_17	3.89596e-06	0	0	0	0	0	0	0	0	0	3.89596e-07
bac527	unclear_genus_145	p__Myxococcota	k__Bacteria;p__Myxococcota;c__Polyangia;o__Nannocystales;f__Nannocystaceae;g__	c__Polyangia	o__Nannocystales	f__Nannocystaceae	3.89596e-06	0	0	0	0	0	0	0	0	0	3.89596e-07
bac579	g__Amb-16S-1323	p__Proteobacteria	k__Bacteria;p__Proteobacteria;c__Alphaproteobacteria;o__Rhizobiales;f__Amb-16S-1323;g__Amb-16S-1323	c__Alphaproteobacteria	o__Rhizobiales	f__Amb-16S-1323	3.89596e-06	0	0	0	0	0	0	0	0	0	3.89596e-07
bac593	unclear_genus_158	p__Proteobacteria	k__Bacteria;p__Proteobacteria;c__Alphaproteobacteria;o__Rhizobiales;f__Methyloligellaceae;g__	c__Alphaproteobacteria	o__Rhizobiales	f__Methyloligellaceae	3.89596e-06	0	0	0	0	0	0	0	0	0	3.89596e-07
bac125	g__Solirubrobacter	p__Actinobacteriota	k__Bacteria;p__Actinobacteriota;c__Thermoleophilia;o__Solirubrobacterales;f__Solirubrobacteraceae;g__Solirubrobacter	c__Thermoleophilia	o__Solirubrobacterales	f__Solirubrobacteraceae	3.89596e-06	0	0	0	0	0	0	0	0	0	3.89596e-07
bac177	g__Parafilimonas	p__Bacteroidota	k__Bacteria;p__Bacteroidota;c__Bacteroidia;o__Chitinophagales;f__Chitinophagaceae;g__Parafilimonas	c__Bacteroidia	o__Chitinophagales	f__Chitinophagaceae	3.89596e-06	0	0	0	0	0	0	0	0	0	3.89596e-07
bac178	g__Parasegetibacter	p__Bacteroidota	k__Bacteria;p__Bacteroidota;c__Bacteroidia;o__Chitinophagales;f__Chitinophagaceae;g__Parasegetibacter	c__Bacteroidia	o__Chitinophagales	f__Chitinophagaceae	3.89596e-06	0	0	0	0	0	0	0	0	0	3.89596e-07
bac186	g__Algoriphagus	p__Bacteroidota	k__Bacteria;p__Bacteroidota;c__Bacteroidia;o__Cytophagales;f__Cyclobacteriaceae;g__Algoriphagus	c__Bacteroidia	o__Cytophagales	f__Cyclobacteriaceae	3.89596e-06	0	0	0	0	0	0	0	0	0	3.89596e-07
bac189	g__Rhodocytophaga	p__Bacteroidota	k__Bacteria;p__Bacteroidota;c__Bacteroidia;o__Cytophagales;f__Cytophagaceae;g__Rhodocytophaga	c__Bacteroidia	o__Cytophagales	f__Cytophagaceae	3.89596e-06	0	0	0	0	0	0	0	0	0	3.89596e-07
bac206	g__S15-21	p__Bacteroidota	k__Bacteria;p__Bacteroidota;c__Bacteroidia;o__Sphingobacteriales;f__S15-21;g__S15-21	c__Bacteroidia	o__Sphingobacteriales	f__S15-21	3.89596e-06	0	0	0	0	0	0	0	0	0	3.89596e-07
bac212	g__Oligoflexus	p__Bdellovibrionota	k__Bacteria;p__Bdellovibrionota;c__Oligoflexia;o__Oligoflexales;f__Oligoflexales;g__Oligoflexus	c__Oligoflexia	o__Oligoflexales	f__Oligoflexales	3.89596e-06	0	0	0	0	0	0	0	0	0	3.89596e-07
bac684	g__Noviherbaspirillum	p__Proteobacteria	k__Bacteria;p__Proteobacteria;c__Gammaproteobacteria;o__Burkholderiales;f__Oxalobacteraceae;g__Noviherbaspirillum	c__Gammaproteobacteria	o__Burkholderiales	f__Oxalobacteraceae	3.89596e-06	0	0	0	0	0	0	0	0	0	3.89596e-07
bac717	g__BIyi10	p__Proteobacteria	k__Bacteria;p__Proteobacteria;c__Gammaproteobacteria;o__Oceanospirillales;f__Pseudohongiellaceae;g__BIyi10	c__Gammaproteobacteria	o__Oceanospirillales	f__Pseudohongiellaceae	3.89596e-06	0	0	0	0	0	0	0	0	0	3.89596e-07
bac734	g__Steroidobacteraceae	p__Proteobacteria	k__Bacteria;p__Proteobacteria;c__Gammaproteobacteria;o__Steroidobacterales;f__Steroidobacteraceae;g__Steroidobacteraceae	c__Gammaproteobacteria	o__Steroidobacterales	f__Steroidobacteraceae	3.89596e-06	0	0	0	0	0	0	0	0	0	3.89596e-07
bac332	g__Christensenella	p__Firmicutes	k__Bacteria;p__Firmicutes;c__Clostridia;o__Christensenellales;f__Christensenellaceae;g__Christensenella	c__Clostridia	o__Christensenellales	f__Christensenellaceae	0	7.57548e-07	0	0	0	3.03019e-06	0	0	0	0	3.78774e-07
bac775	g__Rubritalea	p__Verrucomicrobiota	k__Bacteria;p__Verrucomicrobiota;c__Verrucomicrobiae;o__Verrucomicrobiales;f__Rubritaleaceae;g__Rubritalea	c__Verrucomicrobiae	o__Verrucomicrobiales	f__Rubritaleaceae	0	0	0	0	0	0	0	7.57548e-07	3.03019e-06	0	3.78774e-07
bac81	g__Yaniella	p__Actinobacteriota	k__Bacteria;p__Actinobacteriota;c__Actinobacteria;o__Micrococcales;f__Micrococcaceae;g__Yaniella	c__Actinobacteria	o__Micrococcales	f__Micrococcaceae	0	0	0	0	0	3.78774e-06	0	0	0	0	3.78774e-07
bac243	g__Lawsonia	p__Desulfobacterota	k__Bacteria;p__Desulfobacterota;c__Desulfovibrionia;o__Desulfovibrionales;f__Desulfovibrionaceae;g__Lawsonia	c__Desulfovibrionia	o__Desulfovibrionales	f__Desulfovibrionaceae	0	0	0	0	0	3.78774e-06	0	0	0	0	3.78774e-07
bac361	g__CAG-56	p__Firmicutes	k__Bacteria;p__Firmicutes;c__Clostridia;o__Lachnospirales;f__Lachnospiraceae;g__CAG-56	c__Clostridia	o__Lachnospirales	f__Lachnospiraceae	0	0	0	0	0	0	0	0	3.78774e-06	0	3.78774e-07
bac546	unclear_genus_149	p__Planctomycetota	k__Bacteria;p__Planctomycetota;c__Planctomycetes;o__Pirellulales;f__Pirellulaceae;g__	c__Planctomycetes	o__Pirellulales	f__Pirellulaceae	0	0	0	0	0	3.78774e-06	0	0	0	0	3.78774e-07
bac753	g__RBG-16-49-21	p__Spirochaetota	k__Bacteria;p__Spirochaetota;c__Leptospirae;o__Leptospirales;f__Leptospiraceae;g__RBG-16-49-21	c__Leptospirae	o__Leptospirales	f__Leptospiraceae	0	0	0	3.78774e-06	0	0	0	0	0	0	3.78774e-07
bac325	g__Macrococcus	p__Firmicutes	k__Bacteria;p__Firmicutes;c__Bacilli;o__Staphylococcales;f__Staphylococcaceae;g__Macrococcus	c__Bacilli	o__Staphylococcales	f__Staphylococcaceae	0	0	0	0	0	1.5151e-06	2.09783e-06	0	0	0	3.61292e-07
bac197	g__Cryomorphaceae	p__Bacteroidota	k__Bacteria;p__Bacteroidota;c__Bacteroidia;o__Flavobacteriales;f__Cryomorphaceae;g__Cryomorphaceae	c__Bacteroidia	o__Flavobacteriales	f__Cryomorphaceae	0	0	0	0	0	0	3.14674e-06	0	0	0	3.14674e-07
bac666	g__Schlegelella	p__Proteobacteria	k__Bacteria;p__Proteobacteria;c__Gammaproteobacteria;o__Burkholderiales;f__Comamonadaceae;g__Schlegelella	c__Gammaproteobacteria	o__Burkholderiales	f__Comamonadaceae	0	0	0	0	0	0	3.14674e-06	0	0	0	3.14674e-07
bac34	unclear_genus_105	p__Actinobacteriota	k__Bacteria;p__Actinobacteriota;c__Acidimicrobiia;o__Microtrichales;f__Ilumatobacteraceae;g__	c__Acidimicrobiia	o__Microtrichales	f__Ilumatobacteraceae	3.11677e-06	0	0	0	0	0	0	0	0	0	3.11677e-07
bac39	unclear_genus_9	p__Actinobacteriota	k__Bacteria;p__Actinobacteriota;c__Actinobacteria;__;__;__	c__Actinobacteria	__	__	3.11677e-06	0	0	0	0	0	0	0	0	0	3.11677e-07
bac85	g__Virgisporangium	p__Actinobacteriota	k__Bacteria;p__Actinobacteriota;c__Actinobacteria;o__Micromonosporales;f__Micromonosporaceae;g__Virgisporangium	c__Actinobacteria	o__Micromonosporales	f__Micromonosporaceae	3.11677e-06	0	0	0	0	0	0	0	0	0	3.11677e-07
bac98	unclear_genus_20	p__Actinobacteriota	k__Bacteria;p__Actinobacteriota;c__Actinobacteria;o__Streptosporangiales;f__Thermomonosporaceae;__	c__Actinobacteria	o__Streptosporangiales	f__Thermomonosporaceae	3.11677e-06	0	0	0	0	0	0	0	0	0	3.11677e-07
bac192	unclear_genus_34	p__Bacteroidota	k__Bacteria;p__Bacteroidota;c__Bacteroidia;o__Cytophagales;f__Microscillaceae;__	c__Bacteroidia	o__Cytophagales	f__Microscillaceae	3.11677e-06	0	0	0	0	0	0	0	0	0	3.11677e-07
bac224	g__1959-1	p__Chloroflexi	k__Bacteria;p__Chloroflexi;c__Ktedonobacteria;o__Ktedonobacterales;f__Ktedonobacteraceae;g__1959-1	c__Ktedonobacteria	o__Ktedonobacterales	f__Ktedonobacteraceae	3.11677e-06	0	0	0	0	0	0	0	0	0	3.11677e-07
bac515	g__YC-ZSS-LKJ147	p__Gemmatimonadota	k__Bacteria;p__Gemmatimonadota;c__Longimicrobia;o__Longimicrobiales;f__Longimicrobiaceae;g__YC-ZSS-LKJ147	c__Longimicrobia	o__Longimicrobiales	f__Longimicrobiaceae	3.11677e-06	0	0	0	0	0	0	0	0	0	3.11677e-07
bac528	unclear_genus_64	p__Myxococcota	k__Bacteria;p__Myxococcota;c__Polyangia;o__Polyangiales;__;__	c__Polyangia	o__Polyangiales	__	3.11677e-06	0	0	0	0	0	0	0	0	0	3.11677e-07
bac561	g__Caulobacter	p__Proteobacteria	k__Bacteria;p__Proteobacteria;c__Alphaproteobacteria;o__Caulobacterales;f__Caulobacteraceae;g__Caulobacter	c__Alphaproteobacteria	o__Caulobacterales	f__Caulobacteraceae	3.11677e-06	0	0	0	0	0	0	0	0	0	3.11677e-07
bac595	g__Methyloligellaceae	p__Proteobacteria	k__Bacteria;p__Proteobacteria;c__Alphaproteobacteria;o__Rhizobiales;f__Methyloligellaceae;g__Methyloligellaceae	c__Alphaproteobacteria	o__Rhizobiales	f__Methyloligellaceae	3.11677e-06	0	0	0	0	0	0	0	0	0	3.11677e-07
bac667	g__Variovorax	p__Proteobacteria	k__Bacteria;p__Proteobacteria;c__Gammaproteobacteria;o__Burkholderiales;f__Comamonadaceae;g__Variovorax	c__Gammaproteobacteria	o__Burkholderiales	f__Comamonadaceae	3.11677e-06	0	0	0	0	0	0	0	0	0	3.11677e-07
bac727	unclear_genus_91	p__Proteobacteria	k__Bacteria;p__Proteobacteria;c__Gammaproteobacteria;o__Pseudomonadales;f__Pseudomonadaceae;__	c__Gammaproteobacteria	o__Pseudomonadales	f__Pseudomonadaceae	3.11677e-06	0	0	0	0	0	0	0	0	0	3.11677e-07
bac730	g__Polycyclovorans	p__Proteobacteria	k__Bacteria;p__Proteobacteria;c__Gammaproteobacteria;o__Salinisphaerales;f__Solimonadaceae;g__Polycyclovorans	c__Gammaproteobacteria	o__Salinisphaerales	f__Solimonadaceae	3.11677e-06	0	0	0	0	0	0	0	0	0	3.11677e-07
bac735	unclear_genus_93	p__Proteobacteria	k__Bacteria;p__Proteobacteria;c__Gammaproteobacteria;o__Steroidobacterales;f__Woeseiaceae;__	c__Gammaproteobacteria	o__Steroidobacterales	f__Woeseiaceae	3.11677e-06	0	0	0	0	0	0	0	0	0	3.11677e-07
bac126	g__Fimbriimonadaceae	p__Armatimonadota	k__Bacteria;p__Armatimonadota;c__Fimbriimonadia;o__Fimbriimonadales;f__Fimbriimonadaceae;g__Fimbriimonadaceae	c__Fimbriimonadia	o__Fimbriimonadales	f__Fimbriimonadaceae	3.11677e-06	0	0	0	0	0	0	0	0	0	3.11677e-07
bac227	g__OLB14	p__Chloroflexi	k__Bacteria;p__Chloroflexi;c__OLB14;o__OLB14;f__OLB14;g__OLB14	c__OLB14	o__OLB14	f__OLB14	3.11677e-06	0	0	0	0	0	0	0	0	0	3.11677e-07
bac739	unclear_genus_168	p__Proteobacteria	k__Bacteria;p__Proteobacteria;c__Gammaproteobacteria;o__Xanthomonadales;f__;g__	c__Gammaproteobacteria	o__Xanthomonadales	__	3.11677e-06	0	0	0	0	0	0	0	0	0	3.11677e-07
bac44	g__Flaviflexus	p__Actinobacteriota	k__Bacteria;p__Actinobacteriota;c__Actinobacteria;o__Actinomycetales;f__Actinomycetaceae;g__Flaviflexus	c__Actinobacteria	o__Actinomycetales	f__Actinomycetaceae	0	0	0	0	0	3.03019e-06	0	0	0	0	3.03019e-07
bac116	g__Slackia	p__Actinobacteriota	k__Bacteria;p__Actinobacteriota;c__Coriobacteriia;o__Coriobacteriales;f__Eggerthellaceae;g__Slackia	c__Coriobacteriia	o__Coriobacteriales	f__Eggerthellaceae	0	0	0	0	3.03019e-06	0	0	0	0	0	3.03019e-07
bac195	g__Spirosoma	p__Bacteroidota	k__Bacteria;p__Bacteroidota;c__Bacteroidia;o__Cytophagales;f__Spirosomaceae;g__Spirosoma	c__Bacteroidia	o__Cytophagales	f__Spirosomaceae	0	0	0	0	3.03019e-06	0	0	0	0	0	3.03019e-07
bac288	g__Dielma	p__Firmicutes	k__Bacteria;p__Firmicutes;c__Bacilli;o__Erysipelotrichales;f__Erysipelotrichaceae;g__Dielma	c__Bacilli	o__Erysipelotrichales	f__Erysipelotrichaceae	0	0	0	0	0	0	0	3.03019e-06	0	0	3.03019e-07
bac302	g__Exiguobacterium	p__Firmicutes	k__Bacteria;p__Firmicutes;c__Bacilli;o__Exiguobacterales;f__Exiguobacteraceae;g__Exiguobacterium	c__Bacilli	o__Exiguobacterales	f__Exiguobacteraceae	0	0	0	0	1.5151e-06	1.5151e-06	0	0	0	0	3.03019e-07
bac488	unclear_genus_58	p__Firmicutes	k__Bacteria;p__Firmicutes;c__Negativicutes;o__Acidaminococcales;f__Acidaminococcaceae;__	c__Negativicutes	o__Acidaminococcales	f__Acidaminococcaceae	0	0	0	3.03019e-06	0	0	0	0	0	0	3.03019e-07
bac702	g__Pantoea	p__Proteobacteria	k__Bacteria;p__Proteobacteria;c__Gammaproteobacteria;o__Enterobacterales;f__Erwiniaceae;g__Pantoea	c__Gammaproteobacteria	o__Enterobacterales	f__Erwiniaceae	0	0	0	0	3.03019e-06	0	0	0	0	0	3.03019e-07
bac704	g__Providencia	p__Proteobacteria	k__Bacteria;p__Proteobacteria;c__Gammaproteobacteria;o__Enterobacterales;f__Morganellaceae;g__Providencia	c__Gammaproteobacteria	o__Enterobacterales	f__Morganellaceae	0	0	0	0	0	3.03019e-06	0	0	0	0	3.03019e-07
bac275	g__Catenibacterium	p__Firmicutes	k__Bacteria;p__Firmicutes;c__Bacilli;o__Erysipelotrichales;f__Erysipelatoclostridiaceae;g__Catenibacterium	c__Bacilli	o__Erysipelotrichales	f__Erysipelatoclostridiaceae	0	0	0	0	3.03019e-06	0	0	0	0	0	3.03019e-07
bac25	unclear_genus_5	p__Actinobacteriota	k__Bacteria;p__Actinobacteriota;__;__;__;__	__	__	__	2.33758e-06	0	0	0	0	0	0	0	0	0	2.33758e-07
bac59	unclear_genus_12	p__Actinobacteriota	k__Bacteria;p__Actinobacteriota;c__Actinobacteria;o__Frankiales;__;__	c__Actinobacteria	o__Frankiales	__	2.33758e-06	0	0	0	0	0	0	0	0	0	2.33758e-07
bac83	g__Dactylosporangium	p__Actinobacteriota	k__Bacteria;p__Actinobacteriota;c__Actinobacteria;o__Micromonosporales;f__Micromonosporaceae;g__Dactylosporangium	c__Actinobacteria	o__Micromonosporales	f__Micromonosporaceae	2.33758e-06	0	0	0	0	0	0	0	0	0	2.33758e-07
bac92	g__Crossiella	p__Actinobacteriota	k__Bacteria;p__Actinobacteriota;c__Actinobacteria;o__Pseudonocardiales;f__Pseudonocardiaceae;g__Crossiella	c__Actinobacteria	o__Pseudonocardiales	f__Pseudonocardiaceae	2.33758e-06	0	0	0	0	0	0	0	0	0	2.33758e-07
bac93	g__Kibdelosporangium	p__Actinobacteriota	k__Bacteria;p__Actinobacteriota;c__Actinobacteria;o__Pseudonocardiales;f__Pseudonocardiaceae;g__Kibdelosporangium	c__Actinobacteria	o__Pseudonocardiales	f__Pseudonocardiaceae	2.33758e-06	0	0	0	0	0	0	0	0	0	2.33758e-07
bac174	g__Flavitalea	p__Bacteroidota	k__Bacteria;p__Bacteroidota;c__Bacteroidia;o__Chitinophagales;f__Chitinophagaceae;g__Flavitalea	c__Bacteroidia	o__Chitinophagales	f__Chitinophagaceae	2.33758e-06	0	0	0	0	0	0	0	0	0	2.33758e-07
bac175	g__Lacibacter	p__Bacteroidota	k__Bacteria;p__Bacteroidota;c__Bacteroidia;o__Chitinophagales;f__Chitinophagaceae;g__Lacibacter	c__Bacteroidia	o__Chitinophagales	f__Chitinophagaceae	2.33758e-06	0	0	0	0	0	0	0	0	0	2.33758e-07
bac185	unclear_genus_121	p__Bacteroidota	k__Bacteria;p__Bacteroidota;c__Bacteroidia;o__Cytophagales;f__Cyclobacteriaceae;g__	c__Bacteroidia	o__Cytophagales	f__Cyclobacteriaceae	2.33758e-06	0	0	0	0	0	0	0	0	0	2.33758e-07
bac220	g__Gitt-GS-136	p__Chloroflexi	k__Bacteria;p__Chloroflexi;c__Gitt-GS-136;o__Gitt-GS-136;f__Gitt-GS-136;g__Gitt-GS-136	c__Gitt-GS-136	o__Gitt-GS-136	f__Gitt-GS-136	2.33758e-06	0	0	0	0	0	0	0	0	0	2.33758e-07
bac235	g__Truepera	p__Deinococcota	k__Bacteria;p__Deinococcota;c__Deinococci;o__Deinococcales;f__Trueperaceae;g__Truepera	c__Deinococci	o__Deinococcales	f__Trueperaceae	2.33758e-06	0	0	0	0	0	0	0	0	0	2.33758e-07
bac236	g__Vermiphilaceae	p__Dependentiae	k__Bacteria;p__Dependentiae;c__Babeliae;o__Babeliales;f__Vermiphilaceae;g__Vermiphilaceae	c__Babeliae	o__Babeliales	f__Vermiphilaceae	2.33758e-06	0	0	0	0	0	0	0	0	0	2.33758e-07
bac245	unclear_genus_37	p__Desulfobacterota	k__Bacteria;p__Desulfobacterota;c__Desulfuromonadia;o__Geobacterales;f__Geobacteraceae;__	c__Desulfuromonadia	o__Geobacterales	f__Geobacteraceae	2.33758e-06	0	0	0	0	0	0	0	0	0	2.33758e-07
bac249	g__Lineage_IIb	p__Elusimicrobiota	k__Bacteria;p__Elusimicrobiota;c__Lineage_IIb;o__Lineage_IIb;f__Lineage_IIb;g__Lineage_IIb	c__Lineage_IIb	o__Lineage_IIb	f__Lineage_IIb	2.33758e-06	0	0	0	0	0	0	0	0	0	2.33758e-07
bac251	unclear_genus_127	p__Fibrobacterota	k__Bacteria;p__Fibrobacterota;c__Fibrobacteria;o__Fibrobacterales;f__Fibrobacteraceae;g__	c__Fibrobacteria	o__Fibrobacterales	f__Fibrobacteraceae	2.33758e-06	0	0	0	0	0	0	0	0	0	2.33758e-07
bac345	g__Clostridium_sensu_stricto_8	p__Firmicutes	k__Bacteria;p__Firmicutes;c__Clostridia;o__Clostridiales;f__Clostridiaceae;g__Clostridium_sensu_stricto_8	c__Clostridia	o__Clostridiales	f__Clostridiaceae	2.33758e-06	0	0	0	0	0	0	0	0	0	2.33758e-07
bac526	unclear_genus_63	p__Myxococcota	k__Bacteria;p__Myxococcota;c__Polyangia;o__Nannocystales;f__Nannocystaceae;__	c__Polyangia	o__Nannocystales	f__Nannocystaceae	2.33758e-06	0	0	0	0	0	0	0	0	0	2.33758e-07
bac532	unclear_genus_146	p__Myxococcota	k__Bacteria;p__Myxococcota;c__Polyangia;o__Polyangiales;f__Polyangiaceae;g__	c__Polyangia	o__Polyangiales	f__Polyangiaceae	2.33758e-06	0	0	0	0	0	0	0	0	0	2.33758e-07
bac534	g__Polyangium	p__Myxococcota	k__Bacteria;p__Myxococcota;c__Polyangia;o__Polyangiales;f__Polyangiaceae;g__Polyangium	c__Polyangia	o__Polyangiales	f__Polyangiaceae	2.33758e-06	0	0	0	0	0	0	0	0	0	2.33758e-07
bac650	unclear_genus_82	p__Proteobacteria	k__Bacteria;p__Proteobacteria;c__Gammaproteobacteria;o__Burkholderiales;f__Alcaligenaceae;__	c__Gammaproteobacteria	o__Burkholderiales	f__Alcaligenaceae	2.33758e-06	0	0	0	0	0	0	0	0	0	2.33758e-07
bac670	g__MM2	p__Proteobacteria	k__Bacteria;p__Proteobacteria;c__Gammaproteobacteria;o__Burkholderiales;f__Methylophilaceae;g__MM2	c__Gammaproteobacteria	o__Burkholderiales	f__Methylophilaceae	2.33758e-06	0	0	0	0	0	0	0	0	0	2.33758e-07
bac672	g__UBA6140	p__Proteobacteria	k__Bacteria;p__Proteobacteria;c__Gammaproteobacteria;o__Burkholderiales;f__Methylophilaceae;g__UBA6140	c__Gammaproteobacteria	o__Burkholderiales	f__Methylophilaceae	2.33758e-06	0	0	0	0	0	0	0	0	0	2.33758e-07
bac679	g__Nitrosomonas	p__Proteobacteria	k__Bacteria;p__Proteobacteria;c__Gammaproteobacteria;o__Burkholderiales;f__Nitrosomonadaceae;g__Nitrosomonas	c__Gammaproteobacteria	o__Burkholderiales	f__Nitrosomonadaceae	2.33758e-06	0	0	0	0	0	0	0	0	0	2.33758e-07
bac711	g__JG36-TzT-191	p__Proteobacteria	k__Bacteria;p__Proteobacteria;c__Gammaproteobacteria;o__JG36-TzT-191;f__JG36-TzT-191;g__JG36-TzT-191	c__Gammaproteobacteria	o__JG36-TzT-191	f__JG36-TzT-191	2.33758e-06	0	0	0	0	0	0	0	0	0	2.33758e-07
bac740	unclear_genus_94	p__Proteobacteria	k__Bacteria;p__Proteobacteria;c__Gammaproteobacteria;o__Xanthomonadales;f__Rhodanobacteraceae;__	c__Gammaproteobacteria	o__Xanthomonadales	f__Rhodanobacteraceae	2.33758e-06	0	0	0	0	0	0	0	0	0	2.33758e-07
bac768	unclear_genus_99	p__Verrucomicrobiota	k__Bacteria;p__Verrucomicrobiota;c__Verrucomicrobiae;o__Opitutales;f__Opitutaceae;__	c__Verrucomicrobiae	o__Opitutales	f__Opitutaceae	2.33758e-06	0	0	0	0	0	0	0	0	0	2.33758e-07
bac199	g__Flavobacterium	p__Bacteroidota	k__Bacteria;p__Bacteroidota;c__Bacteroidia;o__Flavobacteriales;f__Flavobacteriaceae;g__Flavobacterium	c__Bacteroidia	o__Flavobacteriales	f__Flavobacteriaceae	0	0	0	0	2.27264e-06	0	0	0	0	0	2.27264e-07
bac297	g__Holdemania	p__Firmicutes	k__Bacteria;p__Firmicutes;c__Bacilli;o__Erysipelotrichales;f__Erysipelotrichaceae;g__Holdemania	c__Bacilli	o__Erysipelotrichales	f__Erysipelotrichaceae	0	0	0	0	0	0	0	2.27264e-06	0	0	2.27264e-07
bac482	g__Parvimonas	p__Firmicutes	k__Bacteria;p__Firmicutes;c__Clostridia;o__Peptostreptococcales-Tissierellales;f__Peptostreptococcales-Tissierellales;g__Parvimonas	c__Clostridia	o__Peptostreptococcales-Tissierellales	f__Peptostreptococcales-Tissierellales	0	0	0	0	2.27264e-06	0	0	0	0	0	2.27264e-07
bac628	g__Porphyrobacter	p__Proteobacteria	k__Bacteria;p__Proteobacteria;c__Alphaproteobacteria;o__Sphingomonadales;f__Sphingomonadaceae;g__Porphyrobacter	c__Alphaproteobacteria	o__Sphingomonadales	f__Sphingomonadaceae	0	0	0	0	0	2.27264e-06	0	0	0	0	2.27264e-07
bac329	g__Caldicoprobacter	p__Firmicutes	k__Bacteria;p__Firmicutes;c__Clostridia;o__Caldicoprobacterales;f__Caldicoprobacteraceae;g__Caldicoprobacter	c__Clostridia	o__Caldicoprobacterales	f__Caldicoprobacteraceae	0	0	0	0	0	0	0	1.5151e-06	7.57548e-07	0	2.27264e-07
bac582	g__Methylocystis	p__Proteobacteria	k__Bacteria;p__Proteobacteria;c__Alphaproteobacteria;o__Rhizobiales;f__Beijerinckiaceae;g__Methylocystis	c__Alphaproteobacteria	o__Rhizobiales	f__Beijerinckiaceae	0	0	0	0	1.5151e-06	7.57548e-07	0	0	0	0	2.27264e-07
bac591	g__Kaistia	p__Proteobacteria	k__Bacteria;p__Proteobacteria;c__Alphaproteobacteria;o__Rhizobiales;f__Kaistiaceae;g__Kaistia	c__Alphaproteobacteria	o__Rhizobiales	f__Kaistiaceae	0	0	0	0	7.57548e-07	0	0	1.5151e-06	0	0	2.27264e-07
bac65	g__Georgenia	p__Actinobacteriota	k__Bacteria;p__Actinobacteriota;c__Actinobacteria;o__Micrococcales;f__Bogoriellaceae;g__Georgenia	c__Actinobacteria	o__Micrococcales	f__Bogoriellaceae	0	0	0	0	2.27264e-06	0	0	0	0	0	2.27264e-07
bac69	g__Leifsonia	p__Actinobacteriota	k__Bacteria;p__Actinobacteriota;c__Actinobacteria;o__Micrococcales;f__Microbacteriaceae;g__Leifsonia	c__Actinobacteria	o__Micrococcales	f__Microbacteriaceae	0	0	0	0	2.27264e-06	0	0	0	0	0	2.27264e-07
bac86	g__PeM15	p__Actinobacteriota	k__Bacteria;p__Actinobacteriota;c__Actinobacteria;o__PeM15;f__PeM15;g__PeM15	c__Actinobacteria	o__PeM15	f__PeM15	0	0	0	0	2.27264e-06	0	0	0	0	0	2.27264e-07
bac157	unclear_genus_30	p__Bacteroidota	k__Bacteria;p__Bacteroidota;c__Bacteroidia;o__Bacteroidales;f__Rikenellaceae;__	c__Bacteroidia	o__Bacteroidales	f__Rikenellaceae	0	0	0	0	2.27264e-06	0	0	0	0	0	2.27264e-07
bac200	unclear_genus_35	p__Bacteroidota	k__Bacteria;p__Bacteroidota;c__Bacteroidia;o__Flavobacteriales;f__Weeksellaceae;__	c__Bacteroidia	o__Flavobacteriales	f__Weeksellaceae	0	0	0	0	0	2.27264e-06	0	0	0	0	2.27264e-07
bac264	g__Psychrobacillus	p__Firmicutes	k__Bacteria;p__Firmicutes;c__Bacilli;o__Bacillales;f__Planococcaceae;g__Psychrobacillus	c__Bacilli	o__Bacillales	f__Planococcaceae	0	0	0	0	0	0	2.09783e-06	0	0	0	2.09783e-07
bac316	g__Brochothrix	p__Firmicutes	k__Bacteria;p__Firmicutes;c__Bacilli;o__Lactobacillales;f__Listeriaceae;g__Brochothrix	c__Bacilli	o__Lactobacillales	f__Listeriaceae	0	0	0	0	0	0	2.09783e-06	0	0	0	2.09783e-07
bac170	unclear_genus_119	p__Bacteroidota	k__Bacteria;p__Bacteroidota;c__Bacteroidia;o__Chitinophagales;f__Chitinophagaceae;g__	c__Bacteroidia	o__Chitinophagales	f__Chitinophagaceae	1.55838e-06	0	0	0	0	0	0	0	0	0	1.55838e-07
bac205	g__AKYH767	p__Bacteroidota	k__Bacteria;p__Bacteroidota;c__Bacteroidia;o__Sphingobacteriales;f__AKYH767;g__AKYH767	c__Bacteroidia	o__Sphingobacteriales	f__AKYH767	1.55838e-06	0	0	0	0	0	0	0	0	0	1.55838e-07
bac284	g__Allobaculum	p__Firmicutes	k__Bacteria;p__Firmicutes;c__Bacilli;o__Erysipelotrichales;f__Erysipelotrichaceae;g__Allobaculum	c__Bacilli	o__Erysipelotrichales	f__Erysipelotrichaceae	1.55838e-06	0	0	0	0	0	0	0	0	0	1.55838e-07
bac518	g__MBNT15	p__MBNT15	k__Bacteria;p__MBNT15;c__MBNT15;o__MBNT15;f__MBNT15;g__MBNT15	c__MBNT15	o__MBNT15	f__MBNT15	1.55838e-06	0	0	0	0	0	0	0	0	0	1.55838e-07
bac544	g__Pla4_lineage	p__Planctomycetota	k__Bacteria;p__Planctomycetota;c__Pla4_lineage;o__Pla4_lineage;f__Pla4_lineage;g__Pla4_lineage	c__Pla4_lineage	o__Pla4_lineage	f__Pla4_lineage	1.55838e-06	0	0	0	0	0	0	0	0	0	1.55838e-07
bac630	g__Sphingoaurantiacus	p__Proteobacteria	k__Bacteria;p__Proteobacteria;c__Alphaproteobacteria;o__Sphingomonadales;f__Sphingomonadaceae;g__Sphingoaurantiacus	c__Alphaproteobacteria	o__Sphingomonadales	f__Sphingomonadaceae	1.55838e-06	0	0	0	0	0	0	0	0	0	1.55838e-07
bac651	g__Alcaligenes	p__Proteobacteria	k__Bacteria;p__Proteobacteria;c__Gammaproteobacteria;o__Burkholderiales;f__Alcaligenaceae;g__Alcaligenes	c__Gammaproteobacteria	o__Burkholderiales	f__Alcaligenaceae	1.55838e-06	0	0	0	0	0	0	0	0	0	1.55838e-07
bac688	g__SC-I-84	p__Proteobacteria	k__Bacteria;p__Proteobacteria;c__Gammaproteobacteria;o__Burkholderiales;f__SC-I-84;g__SC-I-84	c__Gammaproteobacteria	o__Burkholderiales	f__SC-I-84	1.55838e-06	0	0	0	0	0	0	0	0	0	1.55838e-07
bac694	g__Aquicella	p__Proteobacteria	k__Bacteria;p__Proteobacteria;c__Gammaproteobacteria;o__Diplorickettsiales;f__Diplorickettsiaceae;g__Aquicella	c__Gammaproteobacteria	o__Diplorickettsiales	f__Diplorickettsiaceae	1.55838e-06	0	0	0	0	0	0	0	0	0	1.55838e-07
bac709	g__Candidatus_Berkiella	p__Proteobacteria	k__Bacteria;p__Proteobacteria;c__Gammaproteobacteria;o__Gammaproteobacteria_Incertae_Sedis;f__Unknown_Family;g__Candidatus_Berkiella	c__Gammaproteobacteria	o__Gammaproteobacteria_Incertae_Sedis	f__Unknown_Family	1.55838e-06	0	0	0	0	0	0	0	0	0	1.55838e-07
bac732	unclear_genus_167	p__Proteobacteria	k__Bacteria;p__Proteobacteria;c__Gammaproteobacteria;o__Steroidobacterales;f__Steroidobacteraceae;g__	c__Gammaproteobacteria	o__Steroidobacterales	f__Steroidobacteraceae	1.55838e-06	0	0	0	0	0	0	0	0	0	1.55838e-07
bac738	g__WD260	p__Proteobacteria	k__Bacteria;p__Proteobacteria;c__Gammaproteobacteria;o__WD260;f__WD260;g__WD260	c__Gammaproteobacteria	o__WD260	f__WD260	1.55838e-06	0	0	0	0	0	0	0	0	0	1.55838e-07
bac741	unclear_genus_169	p__Proteobacteria	k__Bacteria;p__Proteobacteria;c__Gammaproteobacteria;o__Xanthomonadales;f__Rhodanobacteraceae;g__	c__Gammaproteobacteria	o__Xanthomonadales	f__Rhodanobacteraceae	1.55838e-06	0	0	0	0	0	0	0	0	0	1.55838e-07
bac772	g__Ellin517	p__Verrucomicrobiota	k__Bacteria;p__Verrucomicrobiota;c__Verrucomicrobiae;o__Pedosphaerales;f__Pedosphaeraceae;g__Ellin517	c__Verrucomicrobiae	o__Pedosphaerales	f__Pedosphaeraceae	1.55838e-06	0	0	0	0	0	0	0	0	0	1.55838e-07
bac776	g__Prosthecobacter	p__Verrucomicrobiota	k__Bacteria;p__Verrucomicrobiota;c__Verrucomicrobiae;o__Verrucomicrobiales;f__Verrucomicrobiaceae;g__Prosthecobacter	c__Verrucomicrobiae	o__Verrucomicrobiales	f__Verrucomicrobiaceae	1.55838e-06	0	0	0	0	0	0	0	0	0	1.55838e-07
bac70	g__Leucobacter	p__Actinobacteriota	k__Bacteria;p__Actinobacteriota;c__Actinobacteria;o__Micrococcales;f__Microbacteriaceae;g__Leucobacter	c__Actinobacteria	o__Micrococcales	f__Microbacteriaceae	0	0	0	0	0	1.5151e-06	0	0	0	0	1.5151e-07
bac188	g__Indibacter	p__Bacteroidota	k__Bacteria;p__Bacteroidota;c__Bacteroidia;o__Cytophagales;f__Cyclobacteriaceae;g__Indibacter	c__Bacteroidia	o__Cytophagales	f__Cyclobacteriaceae	0	0	0	0	0	0	0	1.5151e-06	0	0	1.5151e-07
bac268	g__Brevibacillus	p__Firmicutes	k__Bacteria;p__Firmicutes;c__Bacilli;o__Brevibacillales;f__Brevibacillaceae;g__Brevibacillus	c__Bacilli	o__Brevibacillales	f__Brevibacillaceae	0	0	0	0	1.5151e-06	0	0	0	0	0	1.5151e-07
bac480	g__Ezakiella	p__Firmicutes	k__Bacteria;p__Firmicutes;c__Clostridia;o__Peptostreptococcales-Tissierellales;f__Peptostreptococcales-Tissierellales;g__Ezakiella	c__Clostridia	o__Peptostreptococcales-Tissierellales	f__Peptostreptococcales-Tissierellales	0	0	0	0	0	1.5151e-06	0	0	0	0	1.5151e-07
bac484	g__W5053	p__Firmicutes	k__Bacteria;p__Firmicutes;c__Clostridia;o__Peptostreptococcales-Tissierellales;f__Peptostreptococcales-Tissierellales;g__W5053	c__Clostridia	o__Peptostreptococcales-Tissierellales	f__Peptostreptococcales-Tissierellales	0	0	0	0	1.5151e-06	0	0	0	0	0	1.5151e-07
bac486	g__Desulfohalotomaculum	p__Firmicutes	k__Bacteria;p__Firmicutes;c__Desulfotomaculia;o__Desulfotomaculales;f__Desulfotomaculales;g__Desulfohalotomaculum	c__Desulfotomaculia	o__Desulfotomaculales	f__Desulfotomaculales	0	0	0	0	0	1.5151e-06	0	0	0	0	1.5151e-07
bac720	g__Histophilus	p__Proteobacteria	k__Bacteria;p__Proteobacteria;c__Gammaproteobacteria;o__Pasteurellales;f__Pasteurellaceae;g__Histophilus	c__Gammaproteobacteria	o__Pasteurellales	f__Pasteurellaceae	0	0	0	1.5151e-06	0	0	0	0	0	0	1.5151e-07
bac17	g__DS-100	p__Acidobacteriota	k__Bacteria;p__Acidobacteriota;c__Blastocatellia;o__DS-100;f__DS-100;g__DS-100	c__Blastocatellia	o__DS-100	f__DS-100	7.79192e-07	0	0	0	0	0	0	0	0	0	7.79192e-08
bac32	unclear_genus_104	p__Actinobacteriota	k__Bacteria;p__Actinobacteriota;c__Acidimicrobiia;o__Microtrichales;f__;g__	c__Acidimicrobiia	o__Microtrichales	__	7.79192e-07	0	0	0	0	0	0	0	0	0	7.79192e-08
bac35	g__CL500-29_marine_group	p__Actinobacteriota	k__Bacteria;p__Actinobacteriota;c__Acidimicrobiia;o__Microtrichales;f__Ilumatobacteraceae;g__CL500-29_marine_group	c__Acidimicrobiia	o__Microtrichales	f__Ilumatobacteraceae	7.79192e-07	0	0	0	0	0	0	0	0	0	7.79192e-08
bac37	g__Ilumatobacteraceae	p__Actinobacteriota	k__Bacteria;p__Actinobacteriota;c__Acidimicrobiia;o__Microtrichales;f__Ilumatobacteraceae;g__Ilumatobacteraceae	c__Acidimicrobiia	o__Microtrichales	f__Ilumatobacteraceae	7.79192e-07	0	0	0	0	0	0	0	0	0	7.79192e-08
bac142	unclear_genus_117	p__Bacteroidota	k__Bacteria;p__Bacteroidota;c__Bacteroidia;o__Bacteroidales;f__Marinilabiliaceae;g__	c__Bacteroidia	o__Bacteroidales	f__Marinilabiliaceae	7.79192e-07	0	0	0	0	0	0	0	0	0	7.79192e-08
bac171	g__Chitinophaga	p__Bacteroidota	k__Bacteria;p__Bacteroidota;c__Bacteroidia;o__Chitinophagales;f__Chitinophagaceae;g__Chitinophaga	c__Bacteroidia	o__Chitinophagales	f__Chitinophagaceae	7.79192e-07	0	0	0	0	0	0	0	0	0	7.79192e-08
bac198	g__Antarcticibacterium	p__Bacteroidota	k__Bacteria;p__Bacteroidota;c__Bacteroidia;o__Flavobacteriales;f__Flavobacteriaceae;g__Antarcticibacterium	c__Bacteroidia	o__Flavobacteriales	f__Flavobacteriaceae	7.79192e-07	0	0	0	0	0	0	0	0	0	7.79192e-08
bac211	g__OM27_clade	p__Bdellovibrionota	k__Bacteria;p__Bdellovibrionota;c__Bdellovibrionia;o__Bdellovibrionales;f__Bdellovibrionaceae;g__OM27_clade	c__Bdellovibrionia	o__Bdellovibrionales	f__Bdellovibrionaceae	7.79192e-07	0	0	0	0	0	0	0	0	0	7.79192e-08
bac232	g__Sericytochromatia	p__Cyanobacteria	k__Bacteria;p__Cyanobacteria;c__Sericytochromatia;o__Sericytochromatia;f__Sericytochromatia;g__Sericytochromatia	c__Sericytochromatia	o__Sericytochromatia	f__Sericytochromatia	7.79192e-07	0	0	0	0	0	0	0	0	0	7.79192e-08
bac237	unclear_genus_125	p__Desulfobacterota	k__Bacteria;p__Desulfobacterota;c__;o__;f__;g__	__	__	__	7.79192e-07	0	0	0	0	0	0	0	0	0	7.79192e-08
bac310	g__Catellicoccus	p__Firmicutes	k__Bacteria;p__Firmicutes;c__Bacilli;o__Lactobacillales;f__Catellicoccaceae;g__Catellicoccus	c__Bacilli	o__Lactobacillales	f__Catellicoccaceae	7.79192e-07	0	0	0	0	0	0	0	0	0	7.79192e-08
bac344	g__Clostridium_sensu_stricto_13	p__Firmicutes	k__Bacteria;p__Firmicutes;c__Clostridia;o__Clostridiales;f__Clostridiaceae;g__Clostridium_sensu_stricto_13	c__Clostridia	o__Clostridiales	f__Clostridiaceae	7.79192e-07	0	0	0	0	0	0	0	0	0	7.79192e-08
bac477	g__Sporacetigenium	p__Firmicutes	k__Bacteria;p__Firmicutes;c__Clostridia;o__Peptostreptococcales-Tissierellales;f__Peptostreptococcaceae;g__Sporacetigenium	c__Clostridia	o__Peptostreptococcales-Tissierellales	f__Peptostreptococcaceae	7.79192e-07	0	0	0	0	0	0	0	0	0	7.79192e-08
bac517	g__Hydrogenedensaceae	p__Hydrogenedentes	k__Bacteria;p__Hydrogenedentes;c__Hydrogenedentia;o__Hydrogenedentiales;f__Hydrogenedensaceae;g__Hydrogenedensaceae	c__Hydrogenedentia	o__Hydrogenedentiales	f__Hydrogenedensaceae	7.79192e-07	0	0	0	0	0	0	0	0	0	7.79192e-08
bac530	g__Eel-36e1D6	p__Myxococcota	k__Bacteria;p__Myxococcota;c__Polyangia;o__Polyangiales;f__Eel-36e1D6;g__Eel-36e1D6	c__Polyangia	o__Polyangiales	f__Eel-36e1D6	7.79192e-07	0	0	0	0	0	0	0	0	0	7.79192e-08
bac536	g__Sandaracinus	p__Myxococcota	k__Bacteria;p__Myxococcota;c__Polyangia;o__Polyangiales;f__Sandaracinaceae;g__Sandaracinus	c__Polyangia	o__Polyangiales	f__Sandaracinaceae	7.79192e-07	0	0	0	0	0	0	0	0	0	7.79192e-08
bac558	unclear_genus_68	p__Proteobacteria	k__Bacteria;p__Proteobacteria;c__Alphaproteobacteria;o__Caulobacterales;f__Caulobacteraceae;__	c__Alphaproteobacteria	o__Caulobacterales	f__Caulobacteraceae	7.79192e-07	0	0	0	0	0	0	0	0	0	7.79192e-08
bac695	g__EPR3968-O8a-Bc78	p__Proteobacteria	k__Bacteria;p__Proteobacteria;c__Gammaproteobacteria;o__EPR3968-O8a-Bc78;f__EPR3968-O8a-Bc78;g__EPR3968-O8a-Bc78	c__Gammaproteobacteria	o__EPR3968-O8a-Bc78	f__EPR3968-O8a-Bc78	7.79192e-07	0	0	0	0	0	0	0	0	0	7.79192e-08
bac713	g__Nitrosococcus	p__Proteobacteria	k__Bacteria;p__Proteobacteria;c__Gammaproteobacteria;o__Nitrosococcales;f__Nitrosococcaceae;g__Nitrosococcus	c__Gammaproteobacteria	o__Nitrosococcales	f__Nitrosococcaceae	7.79192e-07	0	0	0	0	0	0	0	0	0	7.79192e-08
bac751	g__SAR324_clade(Marine_group_B)	p__SAR324_clade(Marine_group_B)	k__Bacteria;p__SAR324_clade(Marine_group_B);c__SAR324_clade(Marine_group_B);o__SAR324_clade(Marine_group_B);f__SAR324_clade(Marine_group_B);g__SAR324_clade(Marine_group_B)	c__SAR324_clade(Marine_group_B)	o__SAR324_clade(Marine_group_B)	f__SAR324_clade(Marine_group_B)	7.79192e-07	0	0	0	0	0	0	0	0	0	7.79192e-08
bac179	g__Segetibacter	p__Bacteroidota	k__Bacteria;p__Bacteroidota;c__Bacteroidia;o__Chitinophagales;f__Chitinophagaceae;g__Segetibacter	c__Bacteroidia	o__Chitinophagales	f__Chitinophagaceae	0	0	0	0	0	7.57548e-07	0	0	0	0	7.57548e-08
bac306	g__Facklamia	p__Firmicutes	k__Bacteria;p__Firmicutes;c__Bacilli;o__Lactobacillales;f__Aerococcaceae;g__Facklamia	c__Bacilli	o__Lactobacillales	f__Aerococcaceae	0	0	0	0	0	7.57548e-07	0	0	0	0	7.57548e-08
bac341	g__Fonticella	p__Firmicutes	k__Bacteria;p__Firmicutes;c__Clostridia;o__Clostridiales;f__Caloramatoraceae;g__Fonticella	c__Clostridia	o__Clostridiales	f__Caloramatoraceae	0	0	0	0	7.57548e-07	0	0	0	0	0	7.57548e-08
bac475	g__Peptostreptococcus	p__Firmicutes	k__Bacteria;p__Firmicutes;c__Clostridia;o__Peptostreptococcales-Tissierellales;f__Peptostreptococcaceae;g__Peptostreptococcus	c__Clostridia	o__Peptostreptococcales-Tissierellales	f__Peptostreptococcaceae	0	0	0	0	0	7.57548e-07	0	0	0	0	7.57548e-08
bac605	g__Shinella	p__Proteobacteria	k__Bacteria;p__Proteobacteria;c__Alphaproteobacteria;o__Rhizobiales;f__Rhizobiaceae;g__Shinella	c__Alphaproteobacteria	o__Rhizobiales	f__Rhizobiaceae	0	0	0	0	0	7.57548e-07	0	0	0	0	7.57548e-08
bac660	g__Aquabacterium	p__Proteobacteria	k__Bacteria;p__Proteobacteria;c__Gammaproteobacteria;o__Burkholderiales;f__Comamonadaceae;g__Aquabacterium	c__Gammaproteobacteria	o__Burkholderiales	f__Comamonadaceae	0	0	0	0	0	7.57548e-07	0	0	0	0	7.57548e-08

## Sheet: Table S9
Table S9 Total Taxa, Shared Taxa, and Unique Taxa of Bacterial Genera in the Ten Gastrointestinal Tract Regions of Sheep.
group	intersection_number	intersection_elements
Rectum	0
Colon	1	g__CAG-56
Colon,Rectum	1	g__CPla-4_termite_group
Cecum	5	g__Nocardiopsis,g__Indibacter,g__Dielma,g__Holdemania,g__UCG-011
Cecum,Rectum	1	unclear_genus_138
Cecum,Colon	6	g__Caldicoprobacter,g__Litorimonas,unclear_genus_80,g__Cobetia,g__Marinomonas,g__Rubritalea
Cecum,Colon,Rectum	7	g__Barnesiella,g__Coprobacter,g__Rikenella,unclear_genus_42,g__Lachnospiraceae_UCG-003,g__Incertae_Sedis1,g__Angelakisella
Ileum	11	g__Pseudoclavibacter,g__Cecembia,unclear_genus_123,g__Cryomorphaceae,g__Psychrobacillus,g__Solibacillus,g__Brochothrix,g__Cellulosilyticum,unclear_genus_139,g__Salinarimonas,g__Schlegelella
Ileum,Rectum	0
Ileum,Colon	0
Ileum,Colon,Rectum	0
Ileum,Cecum	2	g__Rhodobaculum,g__Alkalimonas
Ileum,Cecum,Rectum	0
Ileum,Cecum,Colon	0
Ileum,Cecum,Colon,Rectum	5	g__Sanguibacteroides,g__EMP-G18,unclear_genus_134,unclear_genus_55,unclear_genus_142
Jejuni	25	g__Flaviflexus,g__Leucobacter,g__Neomicrococcus,g__Yaniella,g__Adlercreutzia,g__Segetibacter,unclear_genus_35,g__Cloacibacterium,g__Mucispirillum,g__Lawsonia,g__Anoxybacillus,g__Oceanobacillus,g__Salipaludibacillus,g__Facklamia,g__Fructobacillus,g__ASF356,g__Fusicatenibacter,g__Peptostreptococcus,g__Ezakiella,g__Desulfohalotomaculum,unclear_genus_149,g__Shinella,g__Porphyrobacter,g__Aquabacterium…
Jejuni,Rectum	0
Jejuni,Colon	0
Jejuni,Colon,Rectum	0
Jejuni,Cecum	0
Jejuni,Cecum,Rectum	0
Jejuni,Cecum,Colon	0
Jejuni,Cecum,Colon,Rectum	0
Jejuni,Ileum	14	g__Bilophila,g__Dubosiella,g__Faecalibaculum,g__Macrococcus,g__Fastidiosipila,g__A2,g__Acetatifactor,g__Lachnospiraceae_UCG-006,g__Finegoldia,g__Saccharimonadaceae,g__Methylobacterium-Methylorubrum,g__Neo-b11,g__Pleomorphomonas,g__Methylotenera
Jejuni,Ileum,Rectum	0
Jejuni,Ileum,Colon	0
Jejuni,Ileum,Colon,Rectum	0
Jejuni,Ileum,Cecum	2	g__Weissella,g__Terrisporobacter
Jejuni,Ileum,Cecum,Rectum	0
Jejuni,Ileum,Cecum,Colon	1	g__Comamonas
Jejuni,Ileum,Cecum,Colon,Rectum	5	g__Odoribacter,g__UCG-007,g__Harryflintia,g__Subdoligranulum,unclear_genus_140
Duodenum	25	unclear_genus_106,unclear_genus_109,g__Georgenia,g__Brachybacterium,g__Leifsonia,g__Microbacterium,g__PeM15,g__Slackia,unclear_genus_30,g__Spirosoma,g__Flavobacterium,g__Elizabethkingia,unclear_genus_40,g__Brevibacillus,g__Catenibacterium,g__Jeotgalicoccus,g__Fonticella,g__Parvimonas,g__W5053,g__Desulfosporosinus,g__Pseudoalteromonas,g__Pandoraea,g__Tepidiphilus,g__Pantoea,g__Pseudofulvimonas
Duodenum,Rectum	0
Duodenum,Colon	0
Duodenum,Colon,Rectum	0
Duodenum,Cecum	1	g__Kaistia
Duodenum,Cecum,Rectum	0
Duodenum,Cecum,Colon	0
Duodenum,Cecum,Colon,Rectum	0
Duodenum,Ileum	1	g__Carnobacterium
Duodenum,Ileum,Rectum	0
Duodenum,Ileum,Colon	0
Duodenum,Ileum,Colon,Rectum	0
Duodenum,Ileum,Cecum	1	g__Halomonas
Duodenum,Ileum,Cecum,Rectum	0
Duodenum,Ileum,Cecum,Colon	0
Duodenum,Ileum,Cecum,Colon,Rectum	0
Duodenum,Jejuni	16	g__Mobiluncus,g__Trueperella,g__Glutamicibacter,unclear_genus_41,g__ZOR0006,g__Exiguobacterium,g__Aerococcus,g__Atopostipes,unclear_genus_148,g__PS1_clade,g__Methylocystis,g__Hyphomicrobium,g__Pseudochrobactrum,g__Blastomonas,g__Acidovorax,g__Alicycliphilus
Duodenum,Jejuni,Rectum	0
Duodenum,Jejuni,Colon	0
Duodenum,Jejuni,Colon,Rectum	0
Duodenum,Jejuni,Cecum	0
Duodenum,Jejuni,Cecum,Rectum	0
Duodenum,Jejuni,Cecum,Colon	0
Duodenum,Jejuni,Cecum,Colon,Rectum	0
Duodenum,Jejuni,Ileum	14	g__Actinomyces,g__Kocuria,g__Chryseobacterium,g__Butyricicoccus,g__Anaerococcus,g__Peptoniphilus,g__Rhodovarius,g__Phreatobacter,g__Curvibacter,unclear_genus_87,unclear_genus_89,unclear_genus_90,g__Enhydrobacter,g__Chlamydia
Duodenum,Jejuni,Ileum,Rectum	1	g__Shewanella
Duodenum,Jejuni,Ileum,Colon	1	g__Sphingobacterium
Duodenum,Jejuni,Ileum,Colon,Rectum	0
Duodenum,Jejuni,Ileum,Cecum	1	unclear_genus_75
Duodenum,Jejuni,Ileum,Cecum,Rectum	0
Duodenum,Jejuni,Ileum,Cecum,Colon	0
Duodenum,Jejuni,Ileum,Cecum,Colon,Rectum	0
Abomasum	5	g__Coriobacteriaceae_UCG-003,unclear_genus_49,unclear_genus_58,g__Histophilus,g__RBG-16-49-21
Abomasum,Rectum	0
Abomasum,Colon	0
Abomasum,Colon,Rectum	0
Abomasum,Cecum	0
Abomasum,Cecum,Rectum	0
Abomasum,Cecum,Colon	0
Abomasum,Cecum,Colon,Rectum	0
Abomasum,Ileum	3	g__Leuconostoc,g__Epulopiscium,g__Neisseria
Abomasum,Ileum,Rectum	0
Abomasum,Ileum,Colon	0
Abomasum,Ileum,Colon,Rectum	0
Abomasum,Ileum,Cecum	1	g__Arthrospira_PCC-7345
Abomasum,Ileum,Cecum,Rectum	0
Abomasum,Ileum,Cecum,Colon	0
Abomasum,Ileum,Cecum,Colon,Rectum	0
Abomasum,Jejuni	2	g__Ileibacterium,g__Pasteurella
Abomasum,Jejuni,Rectum	0
Abomasum,Jejuni,Colon	0
Abomasum,Jejuni,Colon,Rectum	0
Abomasum,Jejuni,Cecum	0
Abomasum,Jejuni,Cecum,Rectum	1	g__Muribaculum
Abomasum,Jejuni,Cecum,Colon	0
Abomasum,Jejuni,Cecum,Colon,Rectum	1	g__UBA1819
Abomasum,Jejuni,Ileum	1	g__Paraprevotella
Abomasum,Jejuni,Ileum,Rectum	0
Abomasum,Jejuni,Ileum,Colon	0
Abomasum,Jejuni,Ileum,Colon,Rectum	0
Abomasum,Jejuni,Ileum,Cecum	0
Abomasum,Jejuni,Ileum,Cecum,Rectum	0
Abomasum,Jejuni,Ileum,Cecum,Colon	0
Abomasum,Jejuni,Ileum,Cecum,Colon,Rectum	0
Abomasum,Duodenum	0
Abomasum,Duodenum,Rectum	0
Abomasum,Duodenum,Colon	0
Abomasum,Duodenum,Colon,Rectum	0
Abomasum,Duodenum,Cecum	0
Abomasum,Duodenum,Cecum,Rectum	0
Abomasum,Duodenum,Cecum,Colon	0
Abomasum,Duodenum,Cecum,Colon,Rectum	0
Abomasum,Duodenum,Ileum	1	g__Rubellimicrobium
Abomasum,Duodenum,Ileum,Rectum	0
Abomasum,Duodenum,Ileum,Colon	0
Abomasum,Duodenum,Ileum,Colon,Rectum	0
Abomasum,Duodenum,Ileum,Cecum	0
Abomasum,Duodenum,Ileum,Cecum,Rectum	0
Abomasum,Duodenum,Ileum,Cecum,Colon	0
Abomasum,Duodenum,Ileum,Cecum,Colon,Rectum	0
Abomasum,Duodenum,Jejuni	0
Abomasum,Duodenum,Jejuni,Rectum	0
Abomasum,Duodenum,Jejuni,Colon	0
Abomasum,Duodenum,Jejuni,Colon,Rectum	0
Abomasum,Duodenum,Jejuni,Cecum	0
Abomasum,Duodenum,Jejuni,Cecum,Rectum	0
Abomasum,Duodenum,Jejuni,Cecum,Colon	0
Abomasum,Duodenum,Jejuni,Cecum,Colon,Rectum	0
Abomasum,Duodenum,Jejuni,Ileum	4	g__Tumebacillus,g__Cetobacterium,g__Hydrogenophilus,g__Janthinobacterium
Abomasum,Duodenum,Jejuni,Ileum,Rectum	1	g__Brevundimonas
Abomasum,Duodenum,Jejuni,Ileum,Colon	0
Abomasum,Duodenum,Jejuni,Ileum,Colon,Rectum	0
Abomasum,Duodenum,Jejuni,Ileum,Cecum	3	unclear_genus_112,g__Lactococcus,g__Vibrio
Abomasum,Duodenum,Jejuni,Ileum,Cecum,Rectum	0
Abomasum,Duodenum,Jejuni,Ileum,Cecum,Colon	0
Abomasum,Duodenum,Jejuni,Ileum,Cecum,Colon,Rectum	0
Omasum	3	g__XBB1006,g__Buchnera,g__Xanthomonas
Omasum,Rectum	0
Omasum,Colon	0
Omasum,Colon,Rectum	0
Omasum,Cecum	1	g__Globicatella
Omasum,Cecum,Rectum	0
Omasum,Cecum,Colon	0
Omasum,Cecum,Colon,Rectum	0
Omasum,Ileum	0
Omasum,Ileum,Rectum	0
Omasum,Ileum,Colon	0
Omasum,Ileum,Colon,Rectum	0
Omasum,Ileum,Cecum	0
Omasum,Ileum,Cecum,Rectum	0
Omasum,Ileum,Cecum,Colon	0
Omasum,Ileum,Cecum,Colon,Rectum	0
Omasum,Jejuni	2	g__Amnipila,g__Wolbachia
Omasum,Jejuni,Rectum	0
Omasum,Jejuni,Colon	0
Omasum,Jejuni,Colon,Rectum	0
Omasum,Jejuni,Cecum	0
Omasum,Jejuni,Cecum,Rectum	0
Omasum,Jejuni,Cecum,Colon	0
Omasum,Jejuni,Cecum,Colon,Rectum	0
Omasum,Jejuni,Ileum	1	g__Erysipelatoclostridium
Omasum,Jejuni,Ileum,Rectum	0
Omasum,Jejuni,Ileum,Colon	0
Omasum,Jejuni,Ileum,Colon,Rectum	0
Omasum,Jejuni,Ileum,Cecum	0
Omasum,Jejuni,Ileum,Cecum,Rectum	0
Omasum,Jejuni,Ileum,Cecum,Colon	0
Omasum,Jejuni,Ileum,Cecum,Colon,Rectum	1	g__Faecalitalea
Omasum,Duodenum	0
Omasum,Duodenum,Rectum	0
Omasum,Duodenum,Colon	0
Omasum,Duodenum,Colon,Rectum	0
Omasum,Duodenum,Cecum	0
Omasum,Duodenum,Cecum,Rectum	0
Omasum,Duodenum,Cecum,Colon	0
Omasum,Duodenum,Cecum,Colon,Rectum	0
Omasum,Duodenum,Ileum	0
Omasum,Duodenum,Ileum,Rectum	0
Omasum,Duodenum,Ileum,Colon	0
Omasum,Duodenum,Ileum,Colon,Rectum	0
Omasum,Duodenum,Ileum,Cecum	0
Omasum,Duodenum,Ileum,Cecum,Rectum	0
Omasum,Duodenum,Ileum,Cecum,Colon	0
Omasum,Duodenum,Ileum,Cecum,Colon,Rectum	0
Omasum,Duodenum,Jejuni	0
Omasum,Duodenum,Jejuni,Rectum	0
Omasum,Duodenum,Jejuni,Colon	0
Omasum,Duodenum,Jejuni,Colon,Rectum	0
Omasum,Duodenum,Jejuni,Cecum	0
Omasum,Duodenum,Jejuni,Cecum,Rectum	0
Omasum,Duodenum,Jejuni,Cecum,Colon	0
Omasum,Duodenum,Jejuni,Cecum,Colon,Rectum	1	g__Intestinimonas
Omasum,Duodenum,Jejuni,Ileum	1	g__Diaphorobacter
Omasum,Duodenum,Jejuni,Ileum,Rectum	0
Omasum,Duodenum,Jejuni,Ileum,Colon	0
Omasum,Duodenum,Jejuni,Ileum,Colon,Rectum	0
Omasum,Duodenum,Jejuni,Ileum,Cecum	0
Omasum,Duodenum,Jejuni,Ileum,Cecum,Rectum	0
Omasum,Duodenum,Jejuni,Ileum,Cecum,Colon	0
Omasum,Duodenum,Jejuni,Ileum,Cecum,Colon,Rectum	1	g__Parasutterella
Omasum,Abomasum	2	g__Propioniciclava,g__Acetobacter
Omasum,Abomasum,Rectum	0
Omasum,Abomasum,Colon	1	g__Gardnerella
Omasum,Abomasum,Colon,Rectum	0
Omasum,Abomasum,Cecum	0
Omasum,Abomasum,Cecum,Rectum	0
Omasum,Abomasum,Cecum,Colon	0
Omasum,Abomasum,Cecum,Colon,Rectum	0
Omasum,Abomasum,Ileum	0
Omasum,Abomasum,Ileum,Rectum	0
Omasum,Abomasum,Ileum,Colon	0
Omasum,Abomasum,Ileum,Colon,Rectum	0
Omasum,Abomasum,Ileum,Cecum	0
Omasum,Abomasum,Ileum,Cecum,Rectum	0
Omasum,Abomasum,Ileum,Cecum,Colon	0
Omasum,Abomasum,Ileum,Cecum,Colon,Rectum	0
Omasum,Abomasum,Jejuni	1	unclear_genus_170
Omasum,Abomasum,Jejuni,Rectum	0
Omasum,Abomasum,Jejuni,Colon	0
Omasum,Abomasum,Jejuni,Colon,Rectum	0
Omasum,Abomasum,Jejuni,Cecum	0
Omasum,Abomasum,Jejuni,Cecum,Rectum	0
Omasum,Abomasum,Jejuni,Cecum,Colon	0
Omasum,Abomasum,Jejuni,Cecum,Colon,Rectum	0
Omasum,Abomasum,Jejuni,Ileum	1	g__Paracoccus
Omasum,Abomasum,Jejuni,Ileum,Rectum	0
Omasum,Abomasum,Jejuni,Ileum,Colon	0
Omasum,Abomasum,Jejuni,Ileum,Colon,Rectum	0
Omasum,Abomasum,Jejuni,Ileum,Cecum	0
Omasum,Abomasum,Jejuni,Ileum,Cecum,Rectum	0
Omasum,Abomasum,Jejuni,Ileum,Cecum,Colon	0
Omasum,Abomasum,Jejuni,Ileum,Cecum,Colon,Rectum	0
Omasum,Abomasum,Duodenum	0
Omasum,Abomasum,Duodenum,Rectum	0
Omasum,Abomasum,Duodenum,Colon	0
Omasum,Abomasum,Duodenum,Colon,Rectum	0
Omasum,Abomasum,Duodenum,Cecum	0
Omasum,Abomasum,Duodenum,Cecum,Rectum	0
Omasum,Abomasum,Duodenum,Cecum,Colon	0
Omasum,Abomasum,Duodenum,Cecum,Colon,Rectum	0
Omasum,Abomasum,Duodenum,Ileum	0
Omasum,Abomasum,Duodenum,Ileum,Rectum	0
Omasum,Abomasum,Duodenum,Ileum,Colon	0
Omasum,Abomasum,Duodenum,Ileum,Colon,Rectum	0
Omasum,Abomasum,Duodenum,Ileum,Cecum	1	g__Rhodococcus
Omasum,Abomasum,Duodenum,Ileum,Cecum,Rectum	0
Omasum,Abomasum,Duodenum,Ileum,Cecum,Colon	0
Omasum,Abomasum,Duodenum,Ileum,Cecum,Colon,Rectum	0
Omasum,Abomasum,Duodenum,Jejuni	2	unclear_genus_10,g__Psychrobacter
Omasum,Abomasum,Duodenum,Jejuni,Rectum	0
Omasum,Abomasum,Duodenum,Jejuni,Colon	0
Omasum,Abomasum,Duodenum,Jejuni,Colon,Rectum	0
Omasum,Abomasum,Duodenum,Jejuni,Cecum	0
Omasum,Abomasum,Duodenum,Jejuni,Cecum,Rectum	0
Omasum,Abomasum,Duodenum,Jejuni,Cecum,Colon	0
Omasum,Abomasum,Duodenum,Jejuni,Cecum,Colon,Rectum	0
Omasum,Abomasum,Duodenum,Jejuni,Ileum	2	g__Corynebacterium,g__Lawsonella
Omasum,Abomasum,Duodenum,Jejuni,Ileum,Rectum	0
Omasum,Abomasum,Duodenum,Jejuni,Ileum,Colon	0
Omasum,Abomasum,Duodenum,Jejuni,Ileum,Colon,Rectum	0
Omasum,Abomasum,Duodenum,Jejuni,Ileum,Cecum	1	unclear_genus_39
Omasum,Abomasum,Duodenum,Jejuni,Ileum,Cecum,Rectum	0
Omasum,Abomasum,Duodenum,Jejuni,Ileum,Cecum,Colon	1	g__Micrococcus
Omasum,Abomasum,Duodenum,Jejuni,Ileum,Cecum,Colon,Rectum	3	unclear_genus_11,g__Turicibacter,g__Lachnospiraceae_NK4A136_group
Reticulum	0
Reticulum,Rectum	0
Reticulum,Colon	0
Reticulum,Colon,Rectum	0
Reticulum,Cecum	0
Reticulum,Cecum,Rectum	0
Reticulum,Cecum,Colon	0
Reticulum,Cecum,Colon,Rectum	2	g__Eubacterium_oxidoreducens_group,g__Pseudoflavonifractor
Reticulum,Ileum	0
Reticulum,Ileum,Rectum	0
Reticulum,Ileum,Colon	0
Reticulum,Ileum,Colon,Rectum	0
Reticulum,Ileum,Cecum	0
Reticulum,Ileum,Cecum,Rectum	0
Reticulum,Ileum,Cecum,Colon	0
Reticulum,Ileum,Cecum,Colon,Rectum	5	g__dgA-11_gut_group,g__hoa5-07d05_gut_group,g__Frisingicoccus,g__Oscillospira,g__DTU014
Reticulum,Jejuni	1	g__Christensenella
Reticulum,Jejuni,Rectum	0
Reticulum,Jejuni,Colon	0
Reticulum,Jejuni,Colon,Rectum	0
Reticulum,Jejuni,Cecum	0
Reticulum,Jejuni,Cecum,Rectum	0
Reticulum,Jejuni,Cecum,Colon	0
Reticulum,Jejuni,Cecum,Colon,Rectum	0
Reticulum,Jejuni,Ileum	0
Reticulum,Jejuni,Ileum,Rectum	0
Reticulum,Jejuni,Ileum,Colon	0
Reticulum,Jejuni,Ileum,Colon,Rectum	0
Reticulum,Jejuni,Ileum,Cecum	0
Reticulum,Jejuni,Ileum,Cecum,Rectum	0
Reticulum,Jejuni,Ileum,Cecum,Colon	0
Reticulum,Jejuni,Ileum,Cecum,Colon,Rectum	5	unclear_genus_128,g__Ruminiclostridium,g__Anaerostipes,g__GCA-900066575,g__Flavonifractor
Reticulum,Duodenum	0
Reticulum,Duodenum,Rectum	0
Reticulum,Duodenum,Colon	0
Reticulum,Duodenum,Colon,Rectum	0
Reticulum,Duodenum,Cecum	0
Reticulum,Duodenum,Cecum,Rectum	0
Reticulum,Duodenum,Cecum,Colon	0
Reticulum,Duodenum,Cecum,Colon,Rectum	0
Reticulum,Duodenum,Ileum	0
Reticulum,Duodenum,Ileum,Rectum	0
Reticulum,Duodenum,Ileum,Colon	0
Reticulum,Duodenum,Ileum,Colon,Rectum	0
Reticulum,Duodenum,Ileum,Cecum	0
Reticulum,Duodenum,Ileum,Cecum,Rectum	0
Reticulum,Duodenum,Ileum,Cecum,Colon	0
Reticulum,Duodenum,Ileum,Cecum,Colon,Rectum	0
Reticulum,Duodenum,Jejuni	0
Reticulum,Duodenum,Jejuni,Rectum	0
Reticulum,Duodenum,Jejuni,Colon	0
Reticulum,Duodenum,Jejuni,Colon,Rectum	0
Reticulum,Duodenum,Jejuni,Cecum	0
Reticulum,Duodenum,Jejuni,Cecum,Rectum	0
Reticulum,Duodenum,Jejuni,Cecum,Colon	0
Reticulum,Duodenum,Jejuni,Cecum,Colon,Rectum	0
Reticulum,Duodenum,Jejuni,Ileum	1	g__Yersinia
Reticulum,Duodenum,Jejuni,Ileum,Rectum	1	unclear_genus_21
Reticulum,Duodenum,Jejuni,Ileum,Colon	0
Reticulum,Duodenum,Jejuni,Ileum,Colon,Rectum	0
Reticulum,Duodenum,Jejuni,Ileum,Cecum	0
Reticulum,Duodenum,Jejuni,Ileum,Cecum,Rectum	0
Reticulum,Duodenum,Jejuni,Ileum,Cecum,Colon	0
Reticulum,Duodenum,Jejuni,Ileum,Cecum,Colon,Rectum	3	unclear_genus_23,g__Parvibacter,g__Faecalibacterium
Reticulum,Abomasum	1	unclear_genus_45
Reticulum,Abomasum,Rectum	0
Reticulum,Abomasum,Colon	0
Reticulum,Abomasum,Colon,Rectum	0
Reticulum,Abomasum,Cecum	0
Reticulum,Abomasum,Cecum,Rectum	0
Reticulum,Abomasum,Cecum,Colon	0
Reticulum,Abomasum,Cecum,Colon,Rectum	0
Reticulum,Abomasum,Ileum	0
Reticulum,Abomasum,Ileum,Rectum	0
Reticulum,Abomasum,Ileum,Colon	0
Reticulum,Abomasum,Ileum,Colon,Rectum	0
Reticulum,Abomasum,Ileum,Cecum	0
Reticulum,Abomasum,Ileum,Cecum,Rectum	0
Reticulum,Abomasum,Ileum,Cecum,Colon	0
Reticulum,Abomasum,Ileum,Cecum,Colon,Rectum	0
Reticulum,Abomasum,Jejuni	0
Reticulum,Abomasum,Jejuni,Rectum	0
Reticulum,Abomasum,Jejuni,Colon	0
Reticulum,Abomasum,Jejuni,Colon,Rectum	0
Reticulum,Abomasum,Jejuni,Cecum	0
Reticulum,Abomasum,Jejuni,Cecum,Rectum	0
Reticulum,Abomasum,Jejuni,Cecum,Colon	0
Reticulum,Abomasum,Jejuni,Cecum,Colon,Rectum	0
Reticulum,Abomasum,Jejuni,Ileum	0
Reticulum,Abomasum,Jejuni,Ileum,Rectum	0
Reticulum,Abomasum,Jejuni,Ileum,Colon	0
Reticulum,Abomasum,Jejuni,Ileum,Colon,Rectum	0
Reticulum,Abomasum,Jejuni,Ileum,Cecum	0
Reticulum,Abomasum,Jejuni,Ileum,Cecum,Rectum	0
Reticulum,Abomasum,Jejuni,Ileum,Cecum,Colon	0
Reticulum,Abomasum,Jejuni,Ileum,Cecum,Colon,Rectum	0
Reticulum,Abomasum,Duodenum	0
Reticulum,Abomasum,Duodenum,Rectum	0
Reticulum,Abomasum,Duodenum,Colon	0
Reticulum,Abomasum,Duodenum,Colon,Rectum	0
Reticulum,Abomasum,Duodenum,Cecum	0
Reticulum,Abomasum,Duodenum,Cecum,Rectum	0
Reticulum,Abomasum,Duodenum,Cecum,Colon	0
Reticulum,Abomasum,Duodenum,Cecum,Colon,Rectum	0
Reticulum,Abomasum,Duodenum,Ileum	0
Reticulum,Abomasum,Duodenum,Ileum,Rectum	0
Reticulum,Abomasum,Duodenum,Ileum,Colon	0
Reticulum,Abomasum,Duodenum,Ileum,Colon,Rectum	0
Reticulum,Abomasum,Duodenum,Ileum,Cecum	0
Reticulum,Abomasum,Duodenum,Ileum,Cecum,Rectum	0
Reticulum,Abomasum,Duodenum,Ileum,Cecum,Colon	0
Reticulum,Abomasum,Duodenum,Ileum,Cecum,Colon,Rectum	0
Reticulum,Abomasum,Duodenum,Jejuni	0
Reticulum,Abomasum,Duodenum,Jejuni,Rectum	0
Reticulum,Abomasum,Duodenum,Jejuni,Colon	0
Reticulum,Abomasum,Duodenum,Jejuni,Colon,Rectum	0
Reticulum,Abomasum,Duodenum,Jejuni,Cecum	0
Reticulum,Abomasum,Duodenum,Jejuni,Cecum,Rectum	0
Reticulum,Abomasum,Duodenum,Jejuni,Cecum,Colon	0
Reticulum,Abomasum,Duodenum,Jejuni,Cecum,Colon,Rectum	0
Reticulum,Abomasum,Duodenum,Jejuni,Ileum	0
Reticulum,Abomasum,Duodenum,Jejuni,Ileum,Rectum	0
Reticulum,Abomasum,Duodenum,Jejuni,Ileum,Colon	0
Reticulum,Abomasum,Duodenum,Jejuni,Ileum,Colon,Rectum	0
Reticulum,Abomasum,Duodenum,Jejuni,Ileum,Cecum	0
Reticulum,Abomasum,Duodenum,Jejuni,Ileum,Cecum,Rectum	0
Reticulum,Abomasum,Duodenum,Jejuni,Ileum,Cecum,Colon	0
Reticulum,Abomasum,Duodenum,Jejuni,Ileum,Cecum,Colon,Rectum	2	g__Enterococcus,g__Ureaplasma
Reticulum,Omasum	0
Reticulum,Omasum,Rectum	0
Reticulum,Omasum,Colon	0
Reticulum,Omasum,Colon,Rectum	0
Reticulum,Omasum,Cecum	0
Reticulum,Omasum,Cecum,Rectum	0
Reticulum,Omasum,Cecum,Colon	0
Reticulum,Omasum,Cecum,Colon,Rectum	0
Reticulum,Omasum,Ileum	2	g__Bergeyella,g__Cloacibacillus
Reticulum,Omasum,Ileum,Rectum	0
Reticulum,Omasum,Ileum,Colon	0
Reticulum,Omasum,Ileum,Colon,Rectum	0
Reticulum,Omasum,Ileum,Cecum	0
Reticulum,Omasum,Ileum,Cecum,Rectum	0
Reticulum,Omasum,Ileum,Cecum,Colon	0
Reticulum,Omasum,Ileum,Cecum,Colon,Rectum	2	unclear_genus_129,g__UCG-008
Reticulum,Omasum,Jejuni	0
Reticulum,Omasum,Jejuni,Rectum	0
Reticulum,Omasum,Jejuni,Colon	0
Reticulum,Omasum,Jejuni,Colon,Rectum	0
Reticulum,Omasum,Jejuni,Cecum	0
Reticulum,Omasum,Jejuni,Cecum,Rectum	0
Reticulum,Omasum,Jejuni,Cecum,Colon	0
Reticulum,Omasum,Jejuni,Cecum,Colon,Rectum	0
Reticulum,Omasum,Jejuni,Ileum	0
Reticulum,Omasum,Jejuni,Ileum,Rectum	0
Reticulum,Omasum,Jejuni,Ileum,Colon	0
Reticulum,Omasum,Jejuni,Ileum,Colon,Rectum	0
Reticulum,Omasum,Jejuni,Ileum,Cecum	0
Reticulum,Omasum,Jejuni,Ileum,Cecum,Rectum	0
Reticulum,Omasum,Jejuni,Ileum,Cecum,Colon	0
Reticulum,Omasum,Jejuni,Ileum,Cecum,Colon,Rectum	4	g__Helicobacter,g__Roseburia,unclear_genus_52,g__Pygmaiobacter
Reticulum,Omasum,Duodenum	0
Reticulum,Omasum,Duodenum,Rectum	0
Reticulum,Omasum,Duodenum,Colon	0
Reticulum,Omasum,Duodenum,Colon,Rectum	0
Reticulum,Omasum,Duodenum,Cecum	0
Reticulum,Omasum,Duodenum,Cecum,Rectum	0
Reticulum,Omasum,Duodenum,Cecum,Colon	0
Reticulum,Omasum,Duodenum,Cecum,Colon,Rectum	0
Reticulum,Omasum,Duodenum,Ileum	0
Reticulum,Omasum,Duodenum,Ileum,Rectum	0
Reticulum,Omasum,Duodenum,Ileum,Colon	0
Reticulum,Omasum,Duodenum,Ileum,Colon,Rectum	0
Reticulum,Omasum,Duodenum,Ileum,Cecum	0
Reticulum,Omasum,Duodenum,Ileum,Cecum,Rectum	0
Reticulum,Omasum,Duodenum,Ileum,Cecum,Colon	0
Reticulum,Omasum,Duodenum,Ileum,Cecum,Colon,Rectum	0
Reticulum,Omasum,Duodenum,Jejuni	0
Reticulum,Omasum,Duodenum,Jejuni,Rectum	0
Reticulum,Omasum,Duodenum,Jejuni,Colon	0
Reticulum,Omasum,Duodenum,Jejuni,Colon,Rectum	0
Reticulum,Omasum,Duodenum,Jejuni,Cecum	0
Reticulum,Omasum,Duodenum,Jejuni,Cecum,Rectum	0
Reticulum,Omasum,Duodenum,Jejuni,Cecum,Colon	0
Reticulum,Omasum,Duodenum,Jejuni,Cecum,Colon,Rectum	0
Reticulum,Omasum,Duodenum,Jejuni,Ileum	0
Reticulum,Omasum,Duodenum,Jejuni,Ileum,Rectum	0
Reticulum,Omasum,Duodenum,Jejuni,Ileum,Colon	0
Reticulum,Omasum,Duodenum,Jejuni,Ileum,Colon,Rectum	0
Reticulum,Omasum,Duodenum,Jejuni,Ileum,Cecum	0
Reticulum,Omasum,Duodenum,Jejuni,Ileum,Cecum,Rectum	0
Reticulum,Omasum,Duodenum,Jejuni,Ileum,Cecum,Colon	0
Reticulum,Omasum,Duodenum,Jejuni,Ileum,Cecum,Colon,Rectum	10	unclear_genus_116,g__Candidatus_Stoquefichus,g__Erysipelotrichaceae_UCG-003,g__Breznakia,g__CHKCI001,g__Lachnospiraceae_NK4B4_group,g__Caproiciproducens,g__Eubacterium_siraeum_group,g__Fournierella,g__Negativibacillus
Reticulum,Omasum,Abomasum	2	unclear_genus_43,g__Moraxella
Reticulum,Omasum,Abomasum,Rectum	0
Reticulum,Omasum,Abomasum,Colon	0
Reticulum,Omasum,Abomasum,Colon,Rectum	0
Reticulum,Omasum,Abomasum,Cecum	0
Reticulum,Omasum,Abomasum,Cecum,Rectum	0
Reticulum,Omasum,Abomasum,Cecum,Colon	0
Reticulum,Omasum,Abomasum,Cecum,Colon,Rectum	0
Reticulum,Omasum,Abomasum,Ileum	0
Reticulum,Omasum,Abomasum,Ileum,Rectum	0
Reticulum,Omasum,Abomasum,Ileum,Colon	0
Reticulum,Omasum,Abomasum,Ileum,Colon,Rectum	0
Reticulum,Omasum,Abomasum,Ileum,Cecum	0
Reticulum,Omasum,Abomasum,Ileum,Cecum,Rectum	0
Reticulum,Omasum,Abomasum,Ileum,Cecum,Colon	0
Reticulum,Omasum,Abomasum,Ileum,Cecum,Colon,Rectum	1	g__Anaerosporobacter
Reticulum,Omasum,Abomasum,Jejuni	0
Reticulum,Omasum,Abomasum,Jejuni,Rectum	0
Reticulum,Omasum,Abomasum,Jejuni,Colon	0
Reticulum,Omasum,Abomasum,Jejuni,Colon,Rectum	0
Reticulum,Omasum,Abomasum,Jejuni,Cecum	1	g__Porphyromonas
Reticulum,Omasum,Abomasum,Jejuni,Cecum,Rectum	0
Reticulum,Omasum,Abomasum,Jejuni,Cecum,Colon	0
Reticulum,Omasum,Abomasum,Jejuni,Cecum,Colon,Rectum	0
Reticulum,Omasum,Abomasum,Jejuni,Ileum	0
Reticulum,Omasum,Abomasum,Jejuni,Ileum,Rectum	0
Reticulum,Omasum,Abomasum,Jejuni,Ileum,Colon	0
Reticulum,Omasum,Abomasum,Jejuni,Ileum,Colon,Rectum	0
Reticulum,Omasum,Abomasum,Jejuni,Ileum,Cecum	0
Reticulum,Omasum,Abomasum,Jejuni,Ileum,Cecum,Rectum	0
Reticulum,Omasum,Abomasum,Jejuni,Ileum,Cecum,Colon	0
Reticulum,Omasum,Abomasum,Jejuni,Ileum,Cecum,Colon,Rectum	2	g__Hydrogenoanaerobacterium,g__Phascolarctobacterium
Reticulum,Omasum,Abomasum,Duodenum	2	g__Bibersteinia,g__Mannheimia
Reticulum,Omasum,Abomasum,Duodenum,Rectum	0
Reticulum,Omasum,Abomasum,Duodenum,Colon	0
Reticulum,Omasum,Abomasum,Duodenum,Colon,Rectum	0
Reticulum,Omasum,Abomasum,Duodenum,Cecum	0
Reticulum,Omasum,Abomasum,Duodenum,Cecum,Rectum	0
Reticulum,Omasum,Abomasum,Duodenum,Cecum,Colon	0
Reticulum,Omasum,Abomasum,Duodenum,Cecum,Colon,Rectum	0
Reticulum,Omasum,Abomasum,Duodenum,Ileum	0
Reticulum,Omasum,Abomasum,Duodenum,Ileum,Rectum	0
Reticulum,Omasum,Abomasum,Duodenum,Ileum,Colon	0
Reticulum,Omasum,Abomasum,Duodenum,Ileum,Colon,Rectum	0
Reticulum,Omasum,Abomasum,Duodenum,Ileum,Cecum	0
Reticulum,Omasum,Abomasum,Duodenum,Ileum,Cecum,Rectum	0
Reticulum,Omasum,Abomasum,Duodenum,Ileum,Cecum,Colon	0
Reticulum,Omasum,Abomasum,Duodenum,Ileum,Cecum,Colon,Rectum	0
Reticulum,Omasum,Abomasum,Duodenum,Jejuni	0
Reticulum,Omasum,Abomasum,Duodenum,Jejuni,Rectum	0
Reticulum,Omasum,Abomasum,Duodenum,Jejuni,Colon	0
Reticulum,Omasum,Abomasum,Duodenum,Jejuni,Colon,Rectum	0
Reticulum,Omasum,Abomasum,Duodenum,Jejuni,Cecum	0
Reticulum,Omasum,Abomasum,Duodenum,Jejuni,Cecum,Rectum	0
Reticulum,Omasum,Abomasum,Duodenum,Jejuni,Cecum,Colon	0
Reticulum,Omasum,Abomasum,Duodenum,Jejuni,Cecum,Colon,Rectum	0
Reticulum,Omasum,Abomasum,Duodenum,Jejuni,Ileum	0
Reticulum,Omasum,Abomasum,Duodenum,Jejuni,Ileum,Rectum	1	g__Coriobacteriaceae_UCG-002
Reticulum,Omasum,Abomasum,Duodenum,Jejuni,Ileum,Colon	0
Reticulum,Omasum,Abomasum,Duodenum,Jejuni,Ileum,Colon,Rectum	0
Reticulum,Omasum,Abomasum,Duodenum,Jejuni,Ileum,Cecum	0
Reticulum,Omasum,Abomasum,Duodenum,Jejuni,Ileum,Cecum,Rectum	1	g__Candidatus_Arthromitus
Reticulum,Omasum,Abomasum,Duodenum,Jejuni,Ileum,Cecum,Colon	1	g__Paeniclostridium
Reticulum,Omasum,Abomasum,Duodenum,Jejuni,Ileum,Cecum,Colon,Rectum	7	g__Clostridium_sensu_stricto_1,g__Agathobacter,g__Dorea,g__Lachnospiraceae_AC2044_group,g__Candidatus_Soleaferrea,unclear_genus_57,g__Romboutsia
Rumen	262	unclear_genus_1,unclear_genus_2,unclear_genus_100,unclear_genus_3,g__Acidipila,g__Edaphobacter,g__Granulicella,g__Candidatus_Koribacter,g__Bryobacter,g__PAUC26f,g__Candidatus_Solibacter,g__Subgroup_13,g__Subgroup_2,unclear_genus_4,g__Blastocatella,g__Stenotrophobacter,g__DS-100,g__RB41,g__Subgroup_7,g__Subgroup_5,g__Subgroup_10,g__Subgroup_17,unclear_genus_101,g__Vicinamibacteraceae,unclear_genus…
Rumen,Rectum	0
Rumen,Colon	0
Rumen,Colon,Rectum	0
Rumen,Cecum	1	g__Streptomyces
Rumen,Cecum,Rectum	0
Rumen,Cecum,Colon	0
Rumen,Cecum,Colon,Rectum	0
Rumen,Ileum	1	g__Devosia
Rumen,Ileum,Rectum	0
Rumen,Ileum,Colon	0
Rumen,Ileum,Colon,Rectum	0
Rumen,Ileum,Cecum	0
Rumen,Ileum,Cecum,Rectum	0
Rumen,Ileum,Cecum,Colon	0
Rumen,Ileum,Cecum,Colon,Rectum	0
Rumen,Jejuni	0
Rumen,Jejuni,Rectum	0
Rumen,Jejuni,Colon	0
Rumen,Jejuni,Colon,Rectum	0
Rumen,Jejuni,Cecum	0
Rumen,Jejuni,Cecum,Rectum	0
Rumen,Jejuni,Cecum,Colon	0
Rumen,Jejuni,Cecum,Colon,Rectum	0
Rumen,Jejuni,Ileum	0
Rumen,Jejuni,Ileum,Rectum	0
Rumen,Jejuni,Ileum,Colon	0
Rumen,Jejuni,Ileum,Colon,Rectum	0
Rumen,Jejuni,Ileum,Cecum	0
Rumen,Jejuni,Ileum,Cecum,Rectum	0
Rumen,Jejuni,Ileum,Cecum,Colon	0
Rumen,Jejuni,Ileum,Cecum,Colon,Rectum	0
Rumen,Duodenum	9	g__Quadrisphaera,unclear_genus_13,g__Pseudarthrobacter,g__Eubacterium_eligens_group,g__Roseisolibacter,g__Microvirga,g__Phyllobacterium,g__Burkholderia-Caballeronia-Paraburkholderia,g__Steroidobacter
Rumen,Duodenum,Rectum	0
Rumen,Duodenum,Colon	0
Rumen,Duodenum,Colon,Rectum	0
Rumen,Duodenum,Cecum	0
Rumen,Duodenum,Cecum,Rectum	0
Rumen,Duodenum,Cecum,Colon	0
Rumen,Duodenum,Cecum,Colon,Rectum	0
Rumen,Duodenum,Ileum	0
Rumen,Duodenum,Ileum,Rectum	0
Rumen,Duodenum,Ileum,Colon	0
Rumen,Duodenum,Ileum,Colon,Rectum	0
Rumen,Duodenum,Ileum,Cecum	0
Rumen,Duodenum,Ileum,Cecum,Rectum	0
Rumen,Duodenum,Ileum,Cecum,Colon	0
Rumen,Duodenum,Ileum,Cecum,Colon,Rectum	0
Rumen,Duodenum,Jejuni	5	unclear_genus_17,g__Nocardioides,unclear_genus_76,g__Massilia,g__Enterobacter
Rumen,Duodenum,Jejuni,Rectum	0
Rumen,Duodenum,Jejuni,Colon	0
Rumen,Duodenum,Jejuni,Colon,Rectum	0
Rumen,Duodenum,Jejuni,Cecum	0
Rumen,Duodenum,Jejuni,Cecum,Rectum	0
Rumen,Duodenum,Jejuni,Cecum,Colon	0
Rumen,Duodenum,Jejuni,Cecum,Colon,Rectum	0
Rumen,Duodenum,Jejuni,Ileum	11	g__Mycobacterium,unclear_genus_15,g__Paenibacillus,g__UCG-001,unclear_genus_73,g__Bradyrhizobium,g__Novosphingobium,g__Sphingomonas,g__Aeromonas,g__Klebsiella,g__Stenotrophomonas
Rumen,Duodenum,Jejuni,Ileum,Rectum	0
Rumen,Duodenum,Jejuni,Ileum,Colon	0
Rumen,Duodenum,Jejuni,Ileum,Colon,Rectum	0
Rumen,Duodenum,Jejuni,Ileum,Cecum	0
Rumen,Duodenum,Jejuni,Ileum,Cecum,Rectum	1	g__Pseudomonas
Rumen,Duodenum,Jejuni,Ileum,Cecum,Colon	1	unclear_genus_14
Rumen,Duodenum,Jejuni,Ileum,Cecum,Colon,Rectum	0
Rumen,Abomasum	2	g__Catonella,g__Lachnospiraceae_UCG-004
Rumen,Abomasum,Rectum	0
Rumen,Abomasum,Colon	0
Rumen,Abomasum,Colon,Rectum	0
Rumen,Abomasum,Cecum	0
Rumen,Abomasum,Cecum,Rectum	0
Rumen,Abomasum,Cecum,Colon	0
Rumen,Abomasum,Cecum,Colon,Rectum	0
Rumen,Abomasum,Ileum	0
Rumen,Abomasum,Ileum,Rectum	0
Rumen,Abomasum,Ileum,Colon	0
Rumen,Abomasum,Ileum,Colon,Rectum	0
Rumen,Abomasum,Ileum,Cecum	0
Rumen,Abomasum,Ileum,Cecum,Rectum	0
Rumen,Abomasum,Ileum,Cecum,Colon	0
Rumen,Abomasum,Ileum,Cecum,Colon,Rectum	0
Rumen,Abomasum,Jejuni	1	unclear_genus_25
Rumen,Abomasum,Jejuni,Rectum	0
Rumen,Abomasum,Jejuni,Colon	0
Rumen,Abomasum,Jejuni,Colon,Rectum	0
Rumen,Abomasum,Jejuni,Cecum	0
Rumen,Abomasum,Jejuni,Cecum,Rectum	0
Rumen,Abomasum,Jejuni,Cecum,Colon	0
Rumen,Abomasum,Jejuni,Cecum,Colon,Rectum	0
Rumen,Abomasum,Jejuni,Ileum	1	unclear_genus_152
Rumen,Abomasum,Jejuni,Ileum,Rectum	0
Rumen,Abomasum,Jejuni,Ileum,Colon	0
Rumen,Abomasum,Jejuni,Ileum,Colon,Rectum	0
Rumen,Abomasum,Jejuni,Ileum,Cecum	0
Rumen,Abomasum,Jejuni,Ileum,Cecum,Rectum	0
Rumen,Abomasum,Jejuni,Ileum,Cecum,Colon	0
Rumen,Abomasum,Jejuni,Ileum,Cecum,Colon,Rectum	1	unclear_genus_38
Rumen,Abomasum,Duodenum	1	g__Alysiella
Rumen,Abomasum,Duodenum,Rectum	0
Rumen,Abomasum,Duodenum,Colon	0
Rumen,Abomasum,Duodenum,Colon,Rectum	0
Rumen,Abomasum,Duodenum,Cecum	0
Rumen,Abomasum,Duodenum,Cecum,Rectum	0
Rumen,Abomasum,Duodenum,Cecum,Colon	0
Rumen,Abomasum,Duodenum,Cecum,Colon,Rectum	0
Rumen,Abomasum,Duodenum,Ileum	0
Rumen,Abomasum,Duodenum,Ileum,Rectum	0
Rumen,Abomasum,Duodenum,Ileum,Colon	0
Rumen,Abomasum,Duodenum,Ileum,Colon,Rectum	0
Rumen,Abomasum,Duodenum,Ileum,Cecum	0
Rumen,Abomasum,Duodenum,Ileum,Cecum,Rectum	0
Rumen,Abomasum,Duodenum,Ileum,Cecum,Colon	0
Rumen,Abomasum,Duodenum,Ileum,Cecum,Colon,Rectum	0
Rumen,Abomasum,Duodenum,Jejuni	0
Rumen,Abomasum,Duodenum,Jejuni,Rectum	0
Rumen,Abomasum,Duodenum,Jejuni,Colon	0
Rumen,Abomasum,Duodenum,Jejuni,Colon,Rectum	0
Rumen,Abomasum,Duodenum,Jejuni,Cecum	0
Rumen,Abomasum,Duodenum,Jejuni,Cecum,Rectum	0
Rumen,Abomasum,Duodenum,Jejuni,Cecum,Colon	0
Rumen,Abomasum,Duodenum,Jejuni,Cecum,Colon,Rectum	0
Rumen,Abomasum,Duodenum,Jejuni,Ileum	1	unclear_genus_88
Rumen,Abomasum,Duodenum,Jejuni,Ileum,Rectum	0
Rumen,Abomasum,Duodenum,Jejuni,Ileum,Colon	0
Rumen,Abomasum,Duodenum,Jejuni,Ileum,Colon,Rectum	0
Rumen,Abomasum,Duodenum,Jejuni,Ileum,Cecum	0
Rumen,Abomasum,Duodenum,Jejuni,Ileum,Cecum,Rectum	0
Rumen,Abomasum,Duodenum,Jejuni,Ileum,Cecum,Colon	3	g__Bacillus,g__Serratia,g__Acinetobacter
Rumen,Abomasum,Duodenum,Jejuni,Ileum,Cecum,Colon,Rectum	2	g__Lysinibacillus,g__Peptococcus
Rumen,Omasum	0
Rumen,Omasum,Rectum	0
Rumen,Omasum,Colon	0
Rumen,Omasum,Colon,Rectum	0
Rumen,Omasum,Cecum	0
Rumen,Omasum,Cecum,Rectum	0
Rumen,Omasum,Cecum,Colon	0
Rumen,Omasum,Cecum,Colon,Rectum	0
Rumen,Omasum,Ileum	1	g__Sphingopyxis
Rumen,Omasum,Ileum,Rectum	0
Rumen,Omasum,Ileum,Colon	0
Rumen,Omasum,Ileum,Colon,Rectum	0
Rumen,Omasum,Ileum,Cecum	0
Rumen,Omasum,Ileum,Cecum,Rectum	0
Rumen,Omasum,Ileum,Cecum,Colon	0
Rumen,Omasum,Ileum,Cecum,Colon,Rectum	0
Rumen,Omasum,Jejuni	0
Rumen,Omasum,Jejuni,Rectum	0
Rumen,Omasum,Jejuni,Colon	0
Rumen,Omasum,Jejuni,Colon,Rectum	0
Rumen,Omasum,Jejuni,Cecum	0
Rumen,Omasum,Jejuni,Cecum,Rectum	0
Rumen,Omasum,Jejuni,Cecum,Colon	0
Rumen,Omasum,Jejuni,Cecum,Colon,Rectum	0
Rumen,Omasum,Jejuni,Ileum	1	g__Anaerotruncus
Rumen,Omasum,Jejuni,Ileum,Rectum	0
Rumen,Omasum,Jejuni,Ileum,Colon	0
Rumen,Omasum,Jejuni,Ileum,Colon,Rectum	0
Rumen,Omasum,Jejuni,Ileum,Cecum	0
Rumen,Omasum,Jejuni,Ileum,Cecum,Rectum	0
Rumen,Omasum,Jejuni,Ileum,Cecum,Colon	0
Rumen,Omasum,Jejuni,Ileum,Cecum,Colon,Rectum	0
Rumen,Omasum,Duodenum	0
Rumen,Omasum,Duodenum,Rectum	0
Rumen,Omasum,Duodenum,Colon	0
Rumen,Omasum,Duodenum,Colon,Rectum	0
Rumen,Omasum,Duodenum,Cecum	0
Rumen,Omasum,Duodenum,Cecum,Rectum	0
Rumen,Omasum,Duodenum,Cecum,Colon	0
Rumen,Omasum,Duodenum,Cecum,Colon,Rectum	0
Rumen,Omasum,Duodenum,Ileum	1	unclear_genus_81
Rumen,Omasum,Duodenum,Ileum,Rectum	0
Rumen,Omasum,Duodenum,Ileum,Colon	0
Rumen,Omasum,Duodenum,Ileum,Colon,Rectum	0
Rumen,Omasum,Duodenum,Ileum,Cecum	0
Rumen,Omasum,Duodenum,Ileum,Cecum,Rectum	0
Rumen,Omasum,Duodenum,Ileum,Cecum,Colon	0
Rumen,Omasum,Duodenum,Ileum,Cecum,Colon,Rectum	0
Rumen,Omasum,Duodenum,Jejuni	0
Rumen,Omasum,Duodenum,Jejuni,Rectum	0
Rumen,Omasum,Duodenum,Jejuni,Colon	0
Rumen,Omasum,Duodenum,Jejuni,Colon,Rectum	0
Rumen,Omasum,Duodenum,Jejuni,Cecum	0
Rumen,Omasum,Duodenum,Jejuni,Cecum,Rectum	0
Rumen,Omasum,Duodenum,Jejuni,Cecum,Colon	0
Rumen,Omasum,Duodenum,Jejuni,Cecum,Colon,Rectum	0
Rumen,Omasum,Duodenum,Jejuni,Ileum	2	g__Allorhizobium-Neorhizobium-Pararhizobium-Rhizobium,g__Ochrobactrum
Rumen,Omasum,Duodenum,Jejuni,Ileum,Rectum	0
Rumen,Omasum,Duodenum,Jejuni,Ileum,Colon	0
Rumen,Omasum,Duodenum,Jejuni,Ileum,Colon,Rectum	0
Rumen,Omasum,Duodenum,Jejuni,Ileum,Cecum	0
Rumen,Omasum,Duodenum,Jejuni,Ileum,Cecum,Rectum	0
Rumen,Omasum,Duodenum,Jejuni,Ileum,Cecum,Colon	0
Rumen,Omasum,Duodenum,Jejuni,Ileum,Cecum,Colon,Rectum	0
Rumen,Omasum,Abomasum	1	g__Skermanella
Rumen,Omasum,Abomasum,Rectum	0
Rumen,Omasum,Abomasum,Colon	0
Rumen,Omasum,Abomasum,Colon,Rectum	0
Rumen,Omasum,Abomasum,Cecum	0
Rumen,Omasum,Abomasum,Cecum,Rectum	0
Rumen,Omasum,Abomasum,Cecum,Colon	0
Rumen,Omasum,Abomasum,Cecum,Colon,Rectum	0
Rumen,Omasum,Abomasum,Ileum	0
Rumen,Omasum,Abomasum,Ileum,Rectum	0
Rumen,Omasum,Abomasum,Ileum,Colon	0
Rumen,Omasum,Abomasum,Ileum,Colon,Rectum	0
Rumen,Omasum,Abomasum,Ileum,Cecum	0
Rumen,Omasum,Abomasum,Ileum,Cecum,Rectum	0
Rumen,Omasum,Abomasum,Ileum,Cecum,Colon	0
Rumen,Omasum,Abomasum,Ileum,Cecum,Colon,Rectum	0
Rumen,Omasum,Abomasum,Jejuni	0
Rumen,Omasum,Abomasum,Jejuni,Rectum	0
Rumen,Omasum,Abomasum,Jejuni,Colon	0
Rumen,Omasum,Abomasum,Jejuni,Colon,Rectum	0
Rumen,Omasum,Abomasum,Jejuni,Cecum	0
Rumen,Omasum,Abomasum,Jejuni,Cecum,Rectum	0
Rumen,Omasum,Abomasum,Jejuni,Cecum,Colon	0
Rumen,Omasum,Abomasum,Jejuni,Cecum,Colon,Rectum	0
Rumen,Omasum,Abomasum,Jejuni,Ileum	0
Rumen,Omasum,Abomasum,Jejuni,Ileum,Rectum	0
Rumen,Omasum,Abomasum,Jejuni,Ileum,Colon	0
Rumen,Omasum,Abomasum,Jejuni,Ileum,Colon,Rectum	0
Rumen,Omasum,Abomasum,Jejuni,Ileum,Cecum	0
Rumen,Omasum,Abomasum,Jejuni,Ileum,Cecum,Rectum	0
Rumen,Omasum,Abomasum,Jejuni,Ileum,Cecum,Colon	0
Rumen,Omasum,Abomasum,Jejuni,Ileum,Cecum,Colon,Rectum	0
Rumen,Omasum,Abomasum,Duodenum	3	unclear_genus_78,g__Succinatimonas,unclear_genus_85
Rumen,Omasum,Abomasum,Duodenum,Rectum	0
Rumen,Omasum,Abomasum,Duodenum,Colon	0
Rumen,Omasum,Abomasum,Duodenum,Colon,Rectum	0
Rumen,Omasum,Abomasum,Duodenum,Cecum	0
Rumen,Omasum,Abomasum,Duodenum,Cecum,Rectum	0
Rumen,Omasum,Abomasum,Duodenum,Cecum,Colon	0
Rumen,Omasum,Abomasum,Duodenum,Cecum,Colon,Rectum	0
Rumen,Omasum,Abomasum,Duodenum,Ileum	0
Rumen,Omasum,Abomasum,Duodenum,Ileum,Rectum	0
Rumen,Omasum,Abomasum,Duodenum,Ileum,Colon	0
Rumen,Omasum,Abomasum,Duodenum,Ileum,Colon,Rectum	0
Rumen,Omasum,Abomasum,Duodenum,Ileum,Cecum	0
Rumen,Omasum,Abomasum,Duodenum,Ileum,Cecum,Rectum	0
Rumen,Omasum,Abomasum,Duodenum,Ileum,Cecum,Colon	0
Rumen,Omasum,Abomasum,Duodenum,Ileum,Cecum,Colon,Rectum	0
Rumen,Omasum,Abomasum,Duodenum,Jejuni	2	unclear_genus_36,g__Succinivibrionaceae_UCG-002
Rumen,Omasum,Abomasum,Duodenum,Jejuni,Rectum	0
Rumen,Omasum,Abomasum,Duodenum,Jejuni,Colon	0
Rumen,Omasum,Abomasum,Duodenum,Jejuni,Colon,Rectum	0
Rumen,Omasum,Abomasum,Duodenum,Jejuni,Cecum	0
Rumen,Omasum,Abomasum,Duodenum,Jejuni,Cecum,Rectum	0
Rumen,Omasum,Abomasum,Duodenum,Jejuni,Cecum,Colon	0
Rumen,Omasum,Abomasum,Duodenum,Jejuni,Cecum,Colon,Rectum	0
Rumen,Omasum,Abomasum,Duodenum,Jejuni,Ileum	1	g__Anaerobiospirillum
Rumen,Omasum,Abomasum,Duodenum,Jejuni,Ileum,Rectum	0
Rumen,Omasum,Abomasum,Duodenum,Jejuni,Ileum,Colon	1	g__Cutibacterium
Rumen,Omasum,Abomasum,Duodenum,Jejuni,Ileum,Colon,Rectum	0
Rumen,Omasum,Abomasum,Duodenum,Jejuni,Ileum,Cecum	0
Rumen,Omasum,Abomasum,Duodenum,Jejuni,Ileum,Cecum,Rectum	0
Rumen,Omasum,Abomasum,Duodenum,Jejuni,Ileum,Cecum,Colon	1	g__Staphylococcus
Rumen,Omasum,Abomasum,Duodenum,Jejuni,Ileum,Cecum,Colon,Rectum	1	g__Lactobacillus
Rumen,Reticulum	1	g__Limnobacter
Rumen,Reticulum,Rectum	0
Rumen,Reticulum,Colon	0
Rumen,Reticulum,Colon,Rectum	0
Rumen,Reticulum,Cecum	0
Rumen,Reticulum,Cecum,Rectum	0
Rumen,Reticulum,Cecum,Colon	0
Rumen,Reticulum,Cecum,Colon,Rectum	0
Rumen,Reticulum,Ileum	0
Rumen,Reticulum,Ileum,Rectum	0
Rumen,Reticulum,Ileum,Colon	0
Rumen,Reticulum,Ileum,Colon,Rectum	0
Rumen,Reticulum,Ileum,Cecum	0
Rumen,Reticulum,Ileum,Cecum,Rectum	0
Rumen,Reticulum,Ileum,Cecum,Colon	0
Rumen,Reticulum,Ileum,Cecum,Colon,Rectum	0
Rumen,Reticulum,Jejuni	1	g__Arthrobacter
Rumen,Reticulum,Jejuni,Rectum	0
Rumen,Reticulum,Jejuni,Colon	0
Rumen,Reticulum,Jejuni,Colon,Rectum	0
Rumen,Reticulum,Jejuni,Cecum	0
Rumen,Reticulum,Jejuni,Cecum,Rectum	0
Rumen,Reticulum,Jejuni,Cecum,Colon	0
Rumen,Reticulum,Jejuni,Cecum,Colon,Rectum	0
Rumen,Reticulum,Jejuni,Ileum	0
Rumen,Reticulum,Jejuni,Ileum,Rectum	0
Rumen,Reticulum,Jejuni,Ileum,Colon	0
Rumen,Reticulum,Jejuni,Ileum,Colon,Rectum	0
Rumen,Reticulum,Jejuni,Ileum,Cecum	0
Rumen,Reticulum,Jejuni,Ileum,Cecum,Rectum	0
Rumen,Reticulum,Jejuni,Ileum,Cecum,Colon	0
Rumen,Reticulum,Jejuni,Ileum,Cecum,Colon,Rectum	0
Rumen,Reticulum,Duodenum	0
Rumen,Reticulum,Duodenum,Rectum	0
Rumen,Reticulum,Duodenum,Colon	0
Rumen,Reticulum,Duodenum,Colon,Rectum	0
Rumen,Reticulum,Duodenum,Cecum	0
Rumen,Reticulum,Duodenum,Cecum,Rectum	0
Rumen,Reticulum,Duodenum,Cecum,Colon	0
Rumen,Reticulum,Duodenum,Cecum,Colon,Rectum	0
Rumen,Reticulum,Duodenum,Ileum	0
Rumen,Reticulum,Duodenum,Ileum,Rectum	0
Rumen,Reticulum,Duodenum,Ileum,Colon	0
Rumen,Reticulum,Duodenum,Ileum,Colon,Rectum	0
Rumen,Reticulum,Duodenum,Ileum,Cecum	0
Rumen,Reticulum,Duodenum,Ileum,Cecum,Rectum	0
Rumen,Reticulum,Duodenum,Ileum,Cecum,Colon	0
Rumen,Reticulum,Duodenum,Ileum,Cecum,Colon,Rectum	0
Rumen,Reticulum,Duodenum,Jejuni	0
Rumen,Reticulum,Duodenum,Jejuni,Rectum	0
Rumen,Reticulum,Duodenum,Jejuni,Colon	0
Rumen,Reticulum,Duodenum,Jejuni,Colon,Rectum	0
Rumen,Reticulum,Duodenum,Jejuni,Cecum	0
Rumen,Reticulum,Duodenum,Jejuni,Cecum,Rectum	0
Rumen,Reticulum,Duodenum,Jejuni,Cecum,Colon	0
Rumen,Reticulum,Duodenum,Jejuni,Cecum,Colon,Rectum	0
Rumen,Reticulum,Duodenum,Jejuni,Ileum	0
Rumen,Reticulum,Duodenum,Jejuni,Ileum,Rectum	0
Rumen,Reticulum,Duodenum,Jejuni,Ileum,Colon	0
Rumen,Reticulum,Duodenum,Jejuni,Ileum,Colon,Rectum	0
Rumen,Reticulum,Duodenum,Jejuni,Ileum,Cecum	0
Rumen,Reticulum,Duodenum,Jejuni,Ileum,Cecum,Rectum	0
Rumen,Reticulum,Duodenum,Jejuni,Ileum,Cecum,Colon	0
Rumen,Reticulum,Duodenum,Jejuni,Ileum,Cecum,Colon,Rectum	0
Rumen,Reticulum,Abomasum	0
Rumen,Reticulum,Abomasum,Rectum	0
Rumen,Reticulum,Abomasum,Colon	0
Rumen,Reticulum,Abomasum,Colon,Rectum	0
Rumen,Reticulum,Abomasum,Cecum	0
Rumen,Reticulum,Abomasum,Cecum,Rectum	0
Rumen,Reticulum,Abomasum,Cecum,Colon	0
Rumen,Reticulum,Abomasum,Cecum,Colon,Rectum	0
Rumen,Reticulum,Abomasum,Ileum	0
Rumen,Reticulum,Abomasum,Ileum,Rectum	0
Rumen,Reticulum,Abomasum,Ileum,Colon	0
Rumen,Reticulum,Abomasum,Ileum,Colon,Rectum	0
Rumen,Reticulum,Abomasum,Ileum,Cecum	1	g__Blastococcus
Rumen,Reticulum,Abomasum,Ileum,Cecum,Rectum	0
Rumen,Reticulum,Abomasum,Ileum,Cecum,Colon	0
Rumen,Reticulum,Abomasum,Ileum,Cecum,Colon,Rectum	0
Rumen,Reticulum,Abomasum,Jejuni	0
Rumen,Reticulum,Abomasum,Jejuni,Rectum	0
Rumen,Reticulum,Abomasum,Jejuni,Colon	0
Rumen,Reticulum,Abomasum,Jejuni,Colon,Rectum	0
Rumen,Reticulum,Abomasum,Jejuni,Cecum	0
Rumen,Reticulum,Abomasum,Jejuni,Cecum,Rectum	0
Rumen,Reticulum,Abomasum,Jejuni,Cecum,Colon	0
Rumen,Reticulum,Abomasum,Jejuni,Cecum,Colon,Rectum	0
Rumen,Reticulum,Abomasum,Jejuni,Ileum	0
Rumen,Reticulum,Abomasum,Jejuni,Ileum,Rectum	0
Rumen,Reticulum,Abomasum,Jejuni,Ileum,Colon	0
Rumen,Reticulum,Abomasum,Jejuni,Ileum,Colon,Rectum	0
Rumen,Reticulum,Abomasum,Jejuni,Ileum,Cecum	0
Rumen,Reticulum,Abomasum,Jejuni,Ileum,Cecum,Rectum	0
Rumen,Reticulum,Abomasum,Jejuni,Ileum,Cecum,Colon	0
Rumen,Reticulum,Abomasum,Jejuni,Ileum,Cecum,Colon,Rectum	0
Rumen,Reticulum,Abomasum,Duodenum	0
Rumen,Reticulum,Abomasum,Duodenum,Rectum	0
Rumen,Reticulum,Abomasum,Duodenum,Colon	0
Rumen,Reticulum,Abomasum,Duodenum,Colon,Rectum	0
Rumen,Reticulum,Abomasum,Duodenum,Cecum	0
Rumen,Reticulum,Abomasum,Duodenum,Cecum,Rectum	0
Rumen,Reticulum,Abomasum,Duodenum,Cecum,Colon	0
Rumen,Reticulum,Abomasum,Duodenum,Cecum,Colon,Rectum	0
Rumen,Reticulum,Abomasum,Duodenum,Ileum	0
Rumen,Reticulum,Abomasum,Duodenum,Ileum,Rectum	0
Rumen,Reticulum,Abomasum,Duodenum,Ileum,Colon	0
Rumen,Reticulum,Abomasum,Duodenum,Ileum,Colon,Rectum	0
Rumen,Reticulum,Abomasum,Duodenum,Ileum,Cecum	0
Rumen,Reticulum,Abomasum,Duodenum,Ileum,Cecum,Rectum	0
Rumen,Reticulum,Abomasum,Duodenum,Ileum,Cecum,Colon	0
Rumen,Reticulum,Abomasum,Duodenum,Ileum,Cecum,Colon,Rectum	0
Rumen,Reticulum,Abomasum,Duodenum,Jejuni	0
Rumen,Reticulum,Abomasum,Duodenum,Jejuni,Rectum	0
Rumen,Reticulum,Abomasum,Duodenum,Jejuni,Colon	0
Rumen,Reticulum,Abomasum,Duodenum,Jejuni,Colon,Rectum	0
Rumen,Reticulum,Abomasum,Duodenum,Jejuni,Cecum	0
Rumen,Reticulum,Abomasum,Duodenum,Jejuni,Cecum,Rectum	0
Rumen,Reticulum,Abomasum,Duodenum,Jejuni,Cecum,Colon	0
Rumen,Reticulum,Abomasum,Duodenum,Jejuni,Cecum,Colon,Rectum	0
Rumen,Reticulum,Abomasum,Duodenum,Jejuni,Ileum	1	g__S5-A14a
Rumen,Reticulum,Abomasum,Duodenum,Jejuni,Ileum,Rectum	0
Rumen,Reticulum,Abomasum,Duodenum,Jejuni,Ileum,Colon	0
Rumen,Reticulum,Abomasum,Duodenum,Jejuni,Ileum,Colon,Rectum	0
Rumen,Reticulum,Abomasum,Duodenum,Jejuni,Ileum,Cecum	1	g__Christensenellaceae
Rumen,Reticulum,Abomasum,Duodenum,Jejuni,Ileum,Cecum,Rectum	0
Rumen,Reticulum,Abomasum,Duodenum,Jejuni,Ileum,Cecum,Colon	0
Rumen,Reticulum,Abomasum,Duodenum,Jejuni,Ileum,Cecum,Colon,Rectum	0
Rumen,Reticulum,Omasum	0
Rumen,Reticulum,Omasum,Rectum	0
Rumen,Reticulum,Omasum,Colon	0
Rumen,Reticulum,Omasum,Colon,Rectum	0
Rumen,Reticulum,Omasum,Cecum	0
Rumen,Reticulum,Omasum,Cecum,Rectum	0
Rumen,Reticulum,Omasum,Cecum,Colon	0
Rumen,Reticulum,Omasum,Cecum,Colon,Rectum	0
Rumen,Reticulum,Omasum,Ileum	0
Rumen,Reticulum,Omasum,Ileum,Rectum	0
Rumen,Reticulum,Omasum,Ileum,Colon	0
Rumen,Reticulum,Omasum,Ileum,Colon,Rectum	0
Rumen,Reticulum,Omasum,Ileum,Cecum	0
Rumen,Reticulum,Omasum,Ileum,Cecum,Rectum	0
Rumen,Reticulum,Omasum,Ileum,Cecum,Colon	0
Rumen,Reticulum,Omasum,Ileum,Cecum,Colon,Rectum	0
Rumen,Reticulum,Omasum,Jejuni	0
Rumen,Reticulum,Omasum,Jejuni,Rectum	0
Rumen,Reticulum,Omasum,Jejuni,Colon	0
Rumen,Reticulum,Omasum,Jejuni,Colon,Rectum	0
Rumen,Reticulum,Omasum,Jejuni,Cecum	0
Rumen,Reticulum,Omasum,Jejuni,Cecum,Rectum	0
Rumen,Reticulum,Omasum,Jejuni,Cecum,Colon	0
Rumen,Reticulum,Omasum,Jejuni,Cecum,Colon,Rectum	0
Rumen,Reticulum,Omasum,Jejuni,Ileum	0
Rumen,Reticulum,Omasum,Jejuni,Ileum,Rectum	0
Rumen,Reticulum,Omasum,Jejuni,Ileum,Colon	0
Rumen,Reticulum,Omasum,Jejuni,Ileum,Colon,Rectum	0
Rumen,Reticulum,Omasum,Jejuni,Ileum,Cecum	0
Rumen,Reticulum,Omasum,Jejuni,Ileum,Cecum,Rectum	0
Rumen,Reticulum,Omasum,Jejuni,Ileum,Cecum,Colon	0
Rumen,Reticulum,Omasum,Jejuni,Ileum,Cecum,Colon,Rectum	1	g__Butyricimonas
Rumen,Reticulum,Omasum,Duodenum	0
Rumen,Reticulum,Omasum,Duodenum,Rectum	0
Rumen,Reticulum,Omasum,Duodenum,Colon	0
Rumen,Reticulum,Omasum,Duodenum,Colon,Rectum	0
Rumen,Reticulum,Omasum,Duodenum,Cecum	0
Rumen,Reticulum,Omasum,Duodenum,Cecum,Rectum	0
Rumen,Reticulum,Omasum,Duodenum,Cecum,Colon	0
Rumen,Reticulum,Omasum,Duodenum,Cecum,Colon,Rectum	0
Rumen,Reticulum,Omasum,Duodenum,Ileum	0
Rumen,Reticulum,Omasum,Duodenum,Ileum,Rectum	0
Rumen,Reticulum,Omasum,Duodenum,Ileum,Colon	0
Rumen,Reticulum,Omasum,Duodenum,Ileum,Colon,Rectum	0
Rumen,Reticulum,Omasum,Duodenum,Ileum,Cecum	0
Rumen,Reticulum,Omasum,Duodenum,Ileum,Cecum,Rectum	0
Rumen,Reticulum,Omasum,Duodenum,Ileum,Cecum,Colon	0
Rumen,Reticulum,Omasum,Duodenum,Ileum,Cecum,Colon,Rectum	1	g__Lachnospiraceae_UCG-001
Rumen,Reticulum,Omasum,Duodenum,Jejuni	0
Rumen,Reticulum,Omasum,Duodenum,Jejuni,Rectum	0
Rumen,Reticulum,Omasum,Duodenum,Jejuni,Colon	0
Rumen,Reticulum,Omasum,Duodenum,Jejuni,Colon,Rectum	0
Rumen,Reticulum,Omasum,Duodenum,Jejuni,Cecum	0
Rumen,Reticulum,Omasum,Duodenum,Jejuni,Cecum,Rectum	0
Rumen,Reticulum,Omasum,Duodenum,Jejuni,Cecum,Colon	0
Rumen,Reticulum,Omasum,Duodenum,Jejuni,Cecum,Colon,Rectum	0
Rumen,Reticulum,Omasum,Duodenum,Jejuni,Ileum	1	g__Eubacterium_cellulosolvens_group
Rumen,Reticulum,Omasum,Duodenum,Jejuni,Ileum,Rectum	0
Rumen,Reticulum,Omasum,Duodenum,Jejuni,Ileum,Colon	0
Rumen,Reticulum,Omasum,Duodenum,Jejuni,Ileum,Colon,Rectum	0
Rumen,Reticulum,Omasum,Duodenum,Jejuni,Ileum,Cecum	0
Rumen,Reticulum,Omasum,Duodenum,Jejuni,Ileum,Cecum,Rectum	0
Rumen,Reticulum,Omasum,Duodenum,Jejuni,Ileum,Cecum,Colon	0
Rumen,Reticulum,Omasum,Duodenum,Jejuni,Ileum,Cecum,Colon,Rectum	0
Rumen,Reticulum,Omasum,Abomasum	1	g__Lachnospiraceae_UCG-009
Rumen,Reticulum,Omasum,Abomasum,Rectum	0
Rumen,Reticulum,Omasum,Abomasum,Colon	0
Rumen,Reticulum,Omasum,Abomasum,Colon,Rectum	0
Rumen,Reticulum,Omasum,Abomasum,Cecum	0
Rumen,Reticulum,Omasum,Abomasum,Cecum,Rectum	0
Rumen,Reticulum,Omasum,Abomasum,Cecum,Colon	0
Rumen,Reticulum,Omasum,Abomasum,Cecum,Colon,Rectum	1	unclear_genus_31
Rumen,Reticulum,Omasum,Abomasum,Ileum	0
Rumen,Reticulum,Omasum,Abomasum,Ileum,Rectum	0
Rumen,Reticulum,Omasum,Abomasum,Ileum,Colon	0
Rumen,Reticulum,Omasum,Abomasum,Ileum,Colon,Rectum	0
Rumen,Reticulum,Omasum,Abomasum,Ileum,Cecum	0
Rumen,Reticulum,Omasum,Abomasum,Ileum,Cecum,Rectum	0
Rumen,Reticulum,Omasum,Abomasum,Ileum,Cecum,Colon	0
Rumen,Reticulum,Omasum,Abomasum,Ileum,Cecum,Colon,Rectum	1	unclear_genus_162
Rumen,Reticulum,Omasum,Abomasum,Jejuni	0
Rumen,Reticulum,Omasum,Abomasum,Jejuni,Rectum	0
Rumen,Reticulum,Omasum,Abomasum,Jejuni,Colon	0
Rumen,Reticulum,Omasum,Abomasum,Jejuni,Colon,Rectum	0
Rumen,Reticulum,Omasum,Abomasum,Jejuni,Cecum	0
Rumen,Reticulum,Omasum,Abomasum,Jejuni,Cecum,Rectum	0
Rumen,Reticulum,Omasum,Abomasum,Jejuni,Cecum,Colon	0
Rumen,Reticulum,Omasum,Abomasum,Jejuni,Cecum,Colon,Rectum	0
Rumen,Reticulum,Omasum,Abomasum,Jejuni,Ileum	2	g__Endomicrobium,unclear_genus_98
Rumen,Reticulum,Omasum,Abomasum,Jejuni,Ileum,Rectum	0
Rumen,Reticulum,Omasum,Abomasum,Jejuni,Ileum,Colon	0
Rumen,Reticulum,Omasum,Abomasum,Jejuni,Ileum,Colon,Rectum	0
Rumen,Reticulum,Omasum,Abomasum,Jejuni,Ileum,Cecum	0
Rumen,Reticulum,Omasum,Abomasum,Jejuni,Ileum,Cecum,Rectum	0
Rumen,Reticulum,Omasum,Abomasum,Jejuni,Ileum,Cecum,Colon	0
Rumen,Reticulum,Omasum,Abomasum,Jejuni,Ileum,Cecum,Colon,Rectum	2	g__Mycoplasma,unclear_genus_48
Rumen,Reticulum,Omasum,Abomasum,Duodenum	1	g__FD2005
Rumen,Reticulum,Omasum,Abomasum,Duodenum,Rectum	2	g__Brachymonas,g__Suttonella
Rumen,Reticulum,Omasum,Abomasum,Duodenum,Colon	1	g__p-2534-18B5_gut_group
Rumen,Reticulum,Omasum,Abomasum,Duodenum,Colon,Rectum	0
Rumen,Reticulum,Omasum,Abomasum,Duodenum,Cecum	0
Rumen,Reticulum,Omasum,Abomasum,Duodenum,Cecum,Rectum	0
Rumen,Reticulum,Omasum,Abomasum,Duodenum,Cecum,Colon	0
Rumen,Reticulum,Omasum,Abomasum,Duodenum,Cecum,Colon,Rectum	3	g__Bacteroidales_BS11_gut_group,unclear_genus_155,g__Sutterella
Rumen,Reticulum,Omasum,Abomasum,Duodenum,Ileum	2	unclear_genus_84,unclear_genus_165
Rumen,Reticulum,Omasum,Abomasum,Duodenum,Ileum,Rectum	0
Rumen,Reticulum,Omasum,Abomasum,Duodenum,Ileum,Colon	2	g__Allisonella,g__Fusobacterium
Rumen,Reticulum,Omasum,Abomasum,Duodenum,Ileum,Colon,Rectum	0
Rumen,Reticulum,Omasum,Abomasum,Duodenum,Ileum,Cecum	0
Rumen,Reticulum,Omasum,Abomasum,Duodenum,Ileum,Cecum,Rectum	0
Rumen,Reticulum,Omasum,Abomasum,Duodenum,Ileum,Cecum,Colon	0
Rumen,Reticulum,Omasum,Abomasum,Duodenum,Ileum,Cecum,Colon,Rectum	3	unclear_genus_118,g__Anaeroplasma,g__UCG-003
Rumen,Reticulum,Omasum,Abomasum,Duodenum,Jejuni	1	unclear_genus_126
Rumen,Reticulum,Omasum,Abomasum,Duodenum,Jejuni,Rectum	1	unclear_genus_164
Rumen,Reticulum,Omasum,Abomasum,Duodenum,Jejuni,Colon	0
Rumen,Reticulum,Omasum,Abomasum,Duodenum,Jejuni,Colon,Rectum	2	unclear_genus_60,unclear_genus_171
Rumen,Reticulum,Omasum,Abomasum,Duodenum,Jejuni,Cecum	1	unclear_genus_96
Rumen,Reticulum,Omasum,Abomasum,Duodenum,Jejuni,Cecum,Rectum	1	g__Fretibacterium
Rumen,Reticulum,Omasum,Abomasum,Duodenum,Jejuni,Cecum,Colon	0
Rumen,Reticulum,Omasum,Abomasum,Duodenum,Jejuni,Cecum,Colon,Rectum	1	g__U29-B03
Rumen,Reticulum,Omasum,Abomasum,Duodenum,Jejuni,Ileum	8	unclear_genus_107,g__Pseudoscardovia,g__Rothia,g__Eubacterium_saphenum_group,g__Absconditabacteriales_(SR1),unclear_genus_83,unclear_genus_86,g__vadinBE97
Rumen,Reticulum,Omasum,Abomasum,Duodenum,Jejuni,Ileum,Rectum	1	g__Lachnoclostridium
Rumen,Reticulum,Omasum,Abomasum,Duodenum,Jejuni,Ileum,Colon	1	g__Sediminispirochaeta
Rumen,Reticulum,Omasum,Abomasum,Duodenum,Jejuni,Ileum,Colon,Rectum	4	g__Flexilinea,g__Kandleria,unclear_genus_79,g__Pyramidobacter
Rumen,Reticulum,Omasum,Abomasum,Duodenum,Jejuni,Ileum,Cecum	4	g__Denitrobacterium,g__Streptococcus,g__Lachnospiraceae_FE2018_group,g__Mitsuokella
Rumen,Reticulum,Omasum,Abomasum,Duodenum,Jejuni,Ileum,Cecum,Rectum	4	unclear_genus_110,unclear_genus_111,g__Howardella,g__Lachnospira
Rumen,Reticulum,Omasum,Abomasum,Duodenum,Jejuni,Ileum,Cecum,Colon	0
Rumen,Reticulum,Omasum,Abomasum,Duodenum,Jejuni,Ileum,Cecum,Colon,Rectum	148	g__Aeriscardovia,g__Bifidobacterium,unclear_genus_22,g__Atopobium,g__Olsenella,unclear_genus_24,unclear_genus_113,g__DNF00809,g__Enterorhabdus,unclear_genus_27,unclear_genus_28,unclear_genus_115,g__Bacteroides,g__Bacteroidales_RF16_group,g__Bacteroidales_UCG-001,g__F082,g__Muribaculaceae,unclear_genus_29,g__Alloprevotella,g__Prevotella,g__Prevotellaceae_Ga6A1_group,g__Prevotellaceae_NK3B31_group,…

[truncated: 9 more sheets: Table S10, Table S11, Table S12, Table S13, Table S14, Table S15, Table S16, Table S17, Table S18]
